# Supplementary material for: Room temperature catalytic carbon–hydrogen bond alumination of unactivated arenes: mechanism and selectivity
Source: Chem Sci. 2018 May 29;9(24):5435–40. doi: 10.1039/c8sc02072h (PMC6011207; doi:10.1039/c8sc02072h)
Supplement: Supplementary file 4 [file SC-009-C8SC02072H-s004.cif]

# Electronic Supplementary Material (ESI) for Chemical Science.
# This journal is © The Royal Society of Chemistry 2018

####################################################################### 
# 
# This file contains crystal structure data downloaded from the 
# Cambridge Structural Database (CSD) hosted by the Cambridge 
# Crystallographic Data Centre (CCDC).
# 
# Full information about CCDC data access policies and citation 
# guidelines are available at http://www.ccdc.cam.ac.uk/access/V1 
# 
# Audit and citation data items may have been added by the CCDC. 
# Please retain this information to preserve the provenance of 
# this file and to allow appropriate attribution of the data. 
# 
#######################################################################

data_Pd2Al2
_database_code_depnum_ccdc_archive 'CCDC 1829418'
_audit_update_record             
;
2018-03-13 deposited with the CCDC.
2018-05-29 downloaded from the CCDC.
;

_audit_creation_method           SHELXL-2014/7
_shelx_SHELXL_version_number     2014/7
_chemical_name_systematic        '[(Mes-BDIAl)HPd(PCy3)]2'
_chemical_name_common            ?
_chemical_melting_point          ?
_chemical_formula_moiety         'C82 H126 Al2 N4 P2 Pd2'
_chemical_formula_sum            'C82 H126 Al2 N4 P2 Pd2'
_chemical_formula_weight         1496.56

loop_
_atom_type_symbol
_atom_type_description
_atom_type_scat_dispersion_real
_atom_type_scat_dispersion_imag
_atom_type_scat_source
C C 0.0033 0.0016 'International Tables Vol C Tables 4.2.6.8 and 6.1.1.4'
H H 0.0000 0.0000 'International Tables Vol C Tables 4.2.6.8 and 6.1.1.4'
Al Al 0.0645 0.0514 'International Tables Vol C Tables 4.2.6.8 and 6.1.1.4'
N N 0.0061 0.0033 'International Tables Vol C Tables 4.2.6.8 and 6.1.1.4'
P P 0.1023 0.0942 'International Tables Vol C Tables 4.2.6.8 and 6.1.1.4'
Pd Pd -0.9988 1.0072 'International Tables Vol C Tables 4.2.6.8 and 6.1.1.4'

_space_group_crystal_system      triclinic
_space_group_IT_number           2
_space_group_name_H-M_alt        'P -1'
_space_group_name_Hall           '-P 1'

_shelx_space_group_comment       
; 
The symmetry employed for this shelxl refinement is uniquely defined 
by the following loop, which should always be used as a source of 
symmetry information in preference to the above space-group names. 
They are only intended as comments. 
;

loop_
_space_group_symop_operation_xyz
'x, y, z'
'-x, -y, -z'

_cell_length_a                   12.8924(6)
_cell_length_b                   13.4295(6)
_cell_length_c                   13.7975(6)
_cell_angle_alpha                110.488(4)
_cell_angle_beta                 112.313(4)
_cell_angle_gamma                100.712(4)
_cell_volume                     1925.07(16)
_cell_formula_units_Z            1
_cell_measurement_temperature    173(2)
_cell_measurement_reflns_used    5055
_cell_measurement_theta_min      2.5320
_cell_measurement_theta_max      28.2280

_exptl_crystal_description       tablets
_exptl_crystal_colour            Red
_exptl_crystal_density_meas      ?
_exptl_crystal_density_method    ?
_exptl_crystal_density_diffrn    1.291
_exptl_crystal_F_000             794
_exptl_transmission_factor_min   ?
_exptl_transmission_factor_max   ?
_exptl_crystal_size_max          0.27
_exptl_crystal_size_mid          0.20
_exptl_crystal_size_min          0.06
_exptl_absorpt_coefficient_mu    0.576
_shelx_estimated_absorpt_T_min   ?
_shelx_estimated_absorpt_T_max   ?
_exptl_absorpt_correction_type   analytical
_exptl_absorpt_correction_T_min  0.889
_exptl_absorpt_correction_T_max  0.969
_exptl_absorpt_process_details   
; 
CrysAlisPro 1.171.38.43 (Rigaku Oxford Diffraction, 2015) 
Analytical numeric absorption correction using a multifaceted crystal 
model based on expressions derived by R.C. Clark & J.S. Reid. 
(Clark, R. C. & Reid, J. S. (1995). Acta Cryst. A51, 887-897) 
Empirical absorption correction using spherical harmonics, 
implemented in SCALE3 ABSPACK scaling algorithm. 
;
_exptl_absorpt_special_details   ?
_diffrn_ambient_temperature      173(2)
_diffrn_radiation_wavelength     0.71073
_diffrn_radiation_type           MoK\a
_diffrn_source                   'Enhance (Mo) X-ray Source'
_diffrn_measurement_device_type  'Agilent Xcalibur 3 E'
_diffrn_measurement_method       'omega scans'
_diffrn_detector_area_resol_mean 16.0382
_diffrn_reflns_number            11174
_diffrn_reflns_av_unetI/netI     0.0493
_diffrn_reflns_av_R_equivalents  0.0205
_diffrn_reflns_limit_h_min       -16
_diffrn_reflns_limit_h_max       16
_diffrn_reflns_limit_k_min       -17
_diffrn_reflns_limit_k_max       16
_diffrn_reflns_limit_l_min       -12
_diffrn_reflns_limit_l_max       16
_diffrn_reflns_theta_min         2.429
_diffrn_reflns_theta_max         28.286
_diffrn_reflns_theta_full        25.242
_diffrn_measured_fraction_theta_max 0.796
_diffrn_measured_fraction_theta_full 0.985
_diffrn_reflns_Laue_measured_fraction_max 0.796
_diffrn_reflns_Laue_measured_fraction_full 0.985
_diffrn_reflns_point_group_measured_fraction_max 0.796
_diffrn_reflns_point_group_measured_fraction_full 0.985
_reflns_number_total             7609
_reflns_number_gt                6689
_reflns_threshold_expression     'I > 2\s(I)'
_reflns_Friedel_coverage         0.000
_reflns_Friedel_fraction_max     .
_reflns_Friedel_fraction_full    .

_reflns_special_details          
; 
 Reflections were merged by SHELXL according to the crystal 
 class for the calculation of statistics and refinement. 
  
 _reflns_Friedel_fraction is defined as the number of unique 
 Friedel pairs measured divided by the number that would be 
 possible theoretically, ignoring centric projections and 
 systematic absences. 
;

_computing_data_collection       'CrysAlisPro, Rigaku OD'
_computing_cell_refinement       'CrysAlisPro, Rigaku OD'
_computing_data_reduction        'CrysAlisPro, Rigaku OD'
_computing_structure_solution    'SHELXS-2014 (Sheldrick, 2014)'
_computing_structure_refinement  'SHELXL-2014/7 (Sheldrick, 2014)'
_computing_molecular_graphics    'Bruker SHELXTL'
_computing_publication_material  'CIFTAB-2014 (Sheldrick, 2014)'
_refine_special_details          ?
_refine_ls_structure_factor_coef Fsqd
_refine_ls_matrix_type           full
_refine_ls_weighting_scheme      calc
_refine_ls_weighting_details     
'w=1/[\s^2^(Fo^2^)+(0.0265P)^2^+1.2829P] where P=(Fo^2^+2Fc^2^)/3'
_atom_sites_solution_primary     ?
_atom_sites_solution_secondary   ?
_atom_sites_solution_hydrogens   mixed
_refine_ls_hydrogen_treatment    mixed
_refine_ls_extinction_method     none
_refine_ls_extinction_coef       .
_refine_ls_number_reflns         7609
_refine_ls_number_parameters     427
_refine_ls_number_restraints     0
_refine_ls_R_factor_all          0.0434
_refine_ls_R_factor_gt           0.0350
_refine_ls_wR_factor_ref         0.0775
_refine_ls_wR_factor_gt          0.0736
_refine_ls_goodness_of_fit_ref   1.046
_refine_ls_restrained_S_all      1.046
_refine_ls_shift/su_max          0.001
_refine_ls_shift/su_mean         0.000

loop_
_atom_site_label
_atom_site_type_symbol
_atom_site_fract_x
_atom_site_fract_y
_atom_site_fract_z
_atom_site_U_iso_or_equiv
_atom_site_adp_type
_atom_site_occupancy
_atom_site_site_symmetry_order
_atom_site_calc_flag
_atom_site_refinement_flags_posn
_atom_site_refinement_flags_adp
_atom_site_refinement_flags_occupancy
_atom_site_disorder_assembly
_atom_site_disorder_group
Pd1 Pd 0.44374(2) 0.44234(2) 0.54747(2) 0.01441(6) Uani 1 1 d . . . . .
Al1 Al 0.63625(7) 0.60483(6) 0.66006(6) 0.01461(16) Uani 1 1 d . . . . .
H1 H 0.556(3) 0.523(2) 0.699(2) 0.026(7) Uiso 1 1 d . . . . .
P1 P 0.31863(6) 0.32350(6) 0.58090(6) 0.01730(14) Uani 1 1 d . . . . .
N1 N 0.79769(19) 0.61198(18) 0.75306(18) 0.0168(4) Uani 1 1 d . . . . .
C1 C 0.8919(2) 0.7106(2) 0.8241(2) 0.0206(6) Uani 1 1 d . . . . .
C2 C 0.8803(2) 0.8174(2) 0.8547(2) 0.0218(6) Uani 1 1 d . . . . .
H2A H 0.9519 0.8819 0.8910 0.026 Uiso 1 1 calc R U . . .
C3 C 0.7744(2) 0.8391(2) 0.8376(2) 0.0196(6) Uani 1 1 d . . . . .
N3 N 0.66560(19) 0.75671(18) 0.77320(18) 0.0173(5) Uani 1 1 d . . . . .
C4 C 1.0179(3) 0.7111(3) 0.8781(3) 0.0294(7) Uani 1 1 d . . . . .
H4A H 1.0281 0.6822 0.9359 0.044 Uiso 1 1 calc R U . . .
H4B H 1.0762 0.7894 0.9176 0.044 Uiso 1 1 calc R U . . .
H4C H 1.0315 0.6621 0.8160 0.044 Uiso 1 1 calc R U . . .
C5 C 0.7890(3) 0.9624(2) 0.8975(3) 0.0289(7) Uani 1 1 d . . . . .
H5A H 0.7176 0.9739 0.8506 0.043 Uiso 1 1 calc R U . . .
H5B H 0.8607 1.0114 0.9044 0.043 Uiso 1 1 calc R U . . .
H5C H 0.7980 0.9820 0.9764 0.043 Uiso 1 1 calc R U . . .
C6 C 0.8204(2) 0.5094(2) 0.7473(2) 0.0189(5) Uani 1 1 d . . . . .
C7 C 0.8325(3) 0.4818(2) 0.8392(2) 0.0245(6) Uani 1 1 d . . . . .
C8 C 0.8610(3) 0.3864(3) 0.8362(3) 0.0307(7) Uani 1 1 d . . . . .
H8A H 0.8721 0.3688 0.8995 0.037 Uiso 1 1 calc R U . . .
C9 C 0.8740(3) 0.3159(3) 0.7437(3) 0.0331(7) Uani 1 1 d . . . . .
C10 C 0.8583(3) 0.3435(3) 0.6529(3) 0.0315(7) Uani 1 1 d . . . . .
H10A H 0.8653 0.2952 0.5882 0.038 Uiso 1 1 calc R U . . .
C11 C 0.8326(2) 0.4400(2) 0.6529(2) 0.0235(6) Uani 1 1 d . . . . .
C12 C 0.8145(3) 0.5535(3) 0.9385(3) 0.0326(7) Uani 1 1 d . . . . .
H12A H 0.8626 0.6342 0.9706 0.049 Uiso 1 1 calc R U . . .
H12B H 0.8402 0.5301 1.0008 0.049 Uiso 1 1 calc R U . . .
H12C H 0.7291 0.5430 0.9087 0.049 Uiso 1 1 calc R U . . .
C13 C 0.9034(4) 0.2119(3) 0.7416(3) 0.0520(10) Uani 1 1 d . . . . .
H13A H 0.9886 0.2279 0.7629 0.078 Uiso 1 1 calc R U . . .
H13B H 0.8528 0.1473 0.6622 0.078 Uiso 1 1 calc R U . . .
H13C H 0.8880 0.1928 0.7985 0.078 Uiso 1 1 calc R U . . .
C14 C 0.8232(3) 0.4701(3) 0.5554(3) 0.0336(7) Uani 1 1 d . . . . .
H14A H 0.7476 0.4825 0.5229 0.050 Uiso 1 1 calc R U . . .
H14B H 0.8244 0.4074 0.4929 0.050 Uiso 1 1 calc R U . . .
H14C H 0.8914 0.5400 0.5870 0.050 Uiso 1 1 calc R U . . .
C15 C 0.5705(2) 0.7855(2) 0.7936(2) 0.0188(5) Uani 1 1 d . . . . .
C16 C 0.4799(3) 0.8001(2) 0.7103(2) 0.0226(6) Uani 1 1 d . . . . .
C17 C 0.3917(3) 0.8286(2) 0.7358(3) 0.0274(6) Uani 1 1 d . . . . .
H17A H 0.3281 0.8361 0.6784 0.033 Uiso 1 1 calc R U . . .
C18 C 0.3928(3) 0.8462(2) 0.8408(3) 0.0290(7) Uani 1 1 d . . . . .
C19 C 0.4852(3) 0.8330(2) 0.9224(3) 0.0281(7) Uani 1 1 d . . . . .
H19A H 0.4886 0.8469 0.9962 0.034 Uiso 1 1 calc R U . . .
C20 C 0.5731(3) 0.8002(2) 0.9001(2) 0.0231(6) Uani 1 1 d . . . . .
C21 C 0.4797(3) 0.7898(3) 0.5980(2) 0.0321(7) Uani 1 1 d . . . . .
H21A H 0.5546 0.8457 0.6174 0.048 Uiso 1 1 calc R U . . .
H21B H 0.4107 0.8045 0.5518 0.048 Uiso 1 1 calc R U . . .
H21C H 0.4737 0.7125 0.5517 0.048 Uiso 1 1 calc R U . . .
C22 C 0.2969(3) 0.8778(3) 0.8673(3) 0.0431(9) Uani 1 1 d . . . . .
H22A H 0.2843 0.9398 0.8482 0.065 Uiso 1 1 calc R U . . .
H22B H 0.3226 0.9029 0.9513 0.065 Uiso 1 1 calc R U . . .
H22C H 0.2213 0.8110 0.8195 0.065 Uiso 1 1 calc R U . . .
C23 C 0.6667(3) 0.7791(3) 0.9884(2) 0.0315(7) Uani 1 1 d . . . . .
H23A H 0.6644 0.7015 0.9498 0.047 Uiso 1 1 calc R U . . .
H23B H 0.6497 0.7878 1.0538 0.047 Uiso 1 1 calc R U . . .
H23C H 0.7468 0.8345 1.0191 0.047 Uiso 1 1 calc R U . . .
C24 C 0.2951(2) 0.4050(2) 0.7063(2) 0.0211(6) Uani 1 1 d . . . . .
H24A H 0.2528 0.3476 0.7226 0.025 Uiso 1 1 calc R U . . .
C25 C 0.4092(3) 0.4884(3) 0.8211(2) 0.0346(7) Uani 1 1 d . . . . .
H25A H 0.4493 0.5519 0.8114 0.042 Uiso 1 1 calc R U . . .
H25B H 0.4656 0.4490 0.8417 0.042 Uiso 1 1 calc R U . . .
C26 C 0.3777(3) 0.5362(3) 0.9208(3) 0.0401(8) Uani 1 1 d . . . . .
H26A H 0.3453 0.4733 0.9354 0.048 Uiso 1 1 calc R U . . .
H26B H 0.4521 0.5933 0.9944 0.048 Uiso 1 1 calc R U . . .
C27 C 0.2862(3) 0.5915(3) 0.8912(3) 0.0378(8) Uani 1 1 d . . . . .
H27A H 0.2603 0.6110 0.9523 0.045 Uiso 1 1 calc R U . . .
H27B H 0.3244 0.6635 0.8927 0.045 Uiso 1 1 calc R U . . .
C28 C 0.1771(3) 0.5148(3) 0.7716(3) 0.0434(9) Uani 1 1 d . . . . .
H28A H 0.1245 0.5576 0.7516 0.052 Uiso 1 1 calc R U . . .
H28B H 0.1305 0.4490 0.7740 0.052 Uiso 1 1 calc R U . . .
C29 C 0.2145(3) 0.4714(3) 0.6768(3) 0.0370(8) Uani 1 1 d . . . . .
H29A H 0.1418 0.4213 0.5989 0.044 Uiso 1 1 calc R U . . .
H29B H 0.2583 0.5369 0.6721 0.044 Uiso 1 1 calc R U . . .
C30 C 0.1572(2) 0.2243(2) 0.4702(2) 0.0218(6) Uani 1 1 d . . . . .
H30A H 0.1208 0.2678 0.4301 0.026 Uiso 1 1 calc R U . . .
C31 C 0.0723(3) 0.1859(3) 0.5155(3) 0.0405(8) Uani 1 1 d . . . . .
H31A H 0.1015 0.1389 0.5531 0.049 Uiso 1 1 calc R U . . .
H31B H 0.0745 0.2542 0.5763 0.049 Uiso 1 1 calc R U . . .
C32 C -0.0565(3) 0.1175(3) 0.4168(3) 0.0428(9) Uani 1 1 d . . . . .
H32A H -0.1070 0.0926 0.4492 0.051 Uiso 1 1 calc R U . . .
H32B H -0.0883 0.1666 0.3839 0.051 Uiso 1 1 calc R U . . .
C33 C -0.0651(3) 0.0137(3) 0.3192(3) 0.0360(7) Uani 1 1 d . . . . .
H33A H -0.1494 -0.0264 0.2541 0.043 Uiso 1 1 calc R U . . .
H33B H -0.0415 -0.0397 0.3498 0.043 Uiso 1 1 calc R U . . .
C34 C 0.0169(3) 0.0494(3) 0.2729(3) 0.0316(7) Uani 1 1 d . . . . .
H34A H -0.0121 0.0964 0.2352 0.038 Uiso 1 1 calc R U . . .
H34B H 0.0136 -0.0196 0.2120 0.038 Uiso 1 1 calc R U . . .
C35 C 0.1473(3) 0.1178(2) 0.3719(2) 0.0257(6) Uani 1 1 d . . . . .
H35A H 0.1978 0.1412 0.3388 0.031 Uiso 1 1 calc R U . . .
H35B H 0.1784 0.0687 0.4054 0.031 Uiso 1 1 calc R U . . .
C36 C 0.3871(3) 0.2245(2) 0.6250(2) 0.0237(6) Uani 1 1 d . . . . .
H36A H 0.3568 0.1543 0.5490 0.028 Uiso 1 1 calc R U . . .
C37 C 0.3498(3) 0.1819(3) 0.7005(3) 0.0411(9) Uani 1 1 d . . . . .
H37A H 0.3826 0.2466 0.7800 0.049 Uiso 1 1 calc R U . . .
H37B H 0.2607 0.1524 0.6640 0.049 Uiso 1 1 calc R U . . .
C38 C 0.3954(3) 0.0878(3) 0.7125(4) 0.0482(10) Uani 1 1 d . . . . .
H38A H 0.3736 0.0656 0.7655 0.058 Uiso 1 1 calc R U . . .
H38B H 0.3549 0.0199 0.6340 0.058 Uiso 1 1 calc R U . . .
C39 C 0.5286(3) 0.1236(3) 0.7604(3) 0.0425(8) Uani 1 1 d . . . . .
H39A H 0.5525 0.0573 0.7584 0.051 Uiso 1 1 calc R U . . .
H39B H 0.5697 0.1833 0.8438 0.051 Uiso 1 1 calc R U . . .
C40 C 0.5681(3) 0.1700(3) 0.6888(3) 0.0361(8) Uani 1 1 d . . . . .
H40A H 0.5357 0.1073 0.6083 0.043 Uiso 1 1 calc R U . . .
H40B H 0.6572 0.1989 0.7264 0.043 Uiso 1 1 calc R U . . .
C41 C 0.5242(3) 0.2662(3) 0.6804(3) 0.0292(7) Uani 1 1 d . . . . .
H41A H 0.5610 0.3313 0.7604 0.035 Uiso 1 1 calc R U . . .
H41B H 0.5496 0.2932 0.6318 0.035 Uiso 1 1 calc R U . . .

loop_
_atom_site_aniso_label
_atom_site_aniso_U_11
_atom_site_aniso_U_22
_atom_site_aniso_U_33
_atom_site_aniso_U_23
_atom_site_aniso_U_13
_atom_site_aniso_U_12
Pd1 0.01419(11) 0.01467(11) 0.01348(10) 0.00632(8) 0.00697(8) 0.00328(8)
Al1 0.0137(4) 0.0138(4) 0.0139(4) 0.0050(3) 0.0064(3) 0.0035(3)
P1 0.0164(4) 0.0169(4) 0.0189(3) 0.0089(3) 0.0091(3) 0.0043(3)
N1 0.0162(12) 0.0151(12) 0.0171(11) 0.0060(9) 0.0077(9) 0.0054(9)
C1 0.0168(14) 0.0257(16) 0.0194(13) 0.0105(12) 0.0098(12) 0.0060(12)
C2 0.0148(14) 0.0172(14) 0.0256(14) 0.0055(12) 0.0091(12) 0.0003(11)
C3 0.0223(15) 0.0162(14) 0.0162(13) 0.0036(11) 0.0096(12) 0.0055(12)
N3 0.0151(12) 0.0176(12) 0.0168(11) 0.0050(9) 0.0084(9) 0.0057(10)
C4 0.0176(16) 0.0243(17) 0.0367(17) 0.0090(14) 0.0098(13) 0.0055(13)
C5 0.0215(16) 0.0189(16) 0.0340(16) 0.0031(13) 0.0119(14) 0.0044(13)
C6 0.0130(14) 0.0182(14) 0.0218(13) 0.0086(12) 0.0057(11) 0.0052(11)
C7 0.0206(15) 0.0262(16) 0.0264(15) 0.0137(13) 0.0097(12) 0.0085(13)
C8 0.0260(17) 0.0340(18) 0.0367(17) 0.0236(15) 0.0122(14) 0.0124(14)
C9 0.0250(17) 0.0276(18) 0.0472(19) 0.0187(16) 0.0143(15) 0.0149(14)
C10 0.0291(18) 0.0273(17) 0.0343(17) 0.0097(14) 0.0139(14) 0.0148(14)
C11 0.0177(15) 0.0224(16) 0.0231(14) 0.0070(12) 0.0068(12) 0.0066(12)
C12 0.040(2) 0.0395(19) 0.0296(16) 0.0208(15) 0.0212(15) 0.0185(16)
C13 0.060(3) 0.039(2) 0.067(3) 0.030(2) 0.027(2) 0.034(2)
C14 0.045(2) 0.0364(19) 0.0287(16) 0.0145(15) 0.0225(15) 0.0241(17)
C15 0.0164(14) 0.0111(13) 0.0196(13) -0.0001(11) 0.0080(11) 0.0021(11)
C16 0.0219(15) 0.0155(14) 0.0262(14) 0.0061(12) 0.0110(12) 0.0073(12)
C17 0.0228(16) 0.0219(16) 0.0397(17) 0.0142(14) 0.0155(14) 0.0122(13)
C18 0.0257(17) 0.0194(16) 0.0464(18) 0.0119(14) 0.0237(15) 0.0104(13)
C19 0.0304(17) 0.0235(16) 0.0296(15) 0.0061(13) 0.0205(14) 0.0070(14)
C20 0.0226(15) 0.0196(15) 0.0219(14) 0.0055(12) 0.0106(12) 0.0055(12)
C21 0.0350(19) 0.0372(19) 0.0298(16) 0.0159(15) 0.0157(15) 0.0233(16)
C22 0.039(2) 0.043(2) 0.064(2) 0.0249(19) 0.0373(19) 0.0208(18)
C23 0.0315(18) 0.0382(19) 0.0232(15) 0.0109(14) 0.0147(14) 0.0131(15)
C24 0.0212(15) 0.0226(15) 0.0214(14) 0.0104(12) 0.0132(12) 0.0050(12)
C25 0.0269(18) 0.042(2) 0.0237(15) 0.0061(14) 0.0131(14) 0.0050(15)
C26 0.035(2) 0.053(2) 0.0211(15) 0.0095(16) 0.0145(15) 0.0083(17)
C27 0.049(2) 0.0319(19) 0.0352(18) 0.0101(15) 0.0296(17) 0.0111(17)
C28 0.049(2) 0.045(2) 0.044(2) 0.0155(18) 0.0298(19) 0.0304(19)
C29 0.049(2) 0.038(2) 0.0297(16) 0.0143(15) 0.0206(16) 0.0245(17)
C30 0.0177(15) 0.0211(15) 0.0231(14) 0.0097(12) 0.0094(12) 0.0019(12)
C31 0.0260(18) 0.044(2) 0.0293(17) 0.0034(15) 0.0151(15) -0.0081(15)
C32 0.0242(18) 0.051(2) 0.0359(18) 0.0097(17) 0.0159(15) -0.0051(16)
C33 0.0264(18) 0.0319(19) 0.0328(17) 0.0122(15) 0.0085(14) -0.0052(14)
C34 0.0280(18) 0.0282(17) 0.0239(15) 0.0047(13) 0.0095(14) 0.0021(14)
C35 0.0237(16) 0.0224(16) 0.0251(15) 0.0074(13) 0.0115(13) 0.0041(13)
C36 0.0223(16) 0.0212(15) 0.0299(15) 0.0148(13) 0.0121(13) 0.0079(13)
C37 0.039(2) 0.051(2) 0.071(2) 0.050(2) 0.0371(19) 0.0257(18)
C38 0.049(2) 0.049(2) 0.078(3) 0.051(2) 0.037(2) 0.026(2)
C39 0.041(2) 0.042(2) 0.053(2) 0.0332(19) 0.0175(18) 0.0207(18)
C40 0.0258(18) 0.038(2) 0.050(2) 0.0244(17) 0.0177(16) 0.0158(16)
C41 0.0223(16) 0.0352(18) 0.0382(17) 0.0245(15) 0.0150(14) 0.0114(14)

_geom_special_details            
; 
 All esds (except the esd in the dihedral angle between two l.s. planes) 
 are estimated using the full covariance matrix.  The cell esds are taken 
 into account individually in the estimation of esds in distances, angles 
 and torsion angles; correlations between esds in cell parameters are only 
 used when they are defined by crystal symmetry.  An approximate (isotropic) 
 treatment of cell esds is used for estimating esds involving l.s. planes. 
;

loop_
_geom_bond_atom_site_label_1
_geom_bond_atom_site_label_2
_geom_bond_distance
_geom_bond_site_symmetry_2
_geom_bond_publ_flag
Pd1 P1 2.3419(7) . ?
Pd1 Al1 2.4308(7) 2_666 ?
Pd1 Al1 2.4538(8) . ?
Pd1 Pd1 2.8717(4) 2_666 ?
Al1 N3 1.943(2) . ?
Al1 N1 1.949(2) . ?
Al1 Pd1 2.4308(7) 2_666 ?
P1 C24 1.865(3) . ?
P1 C36 1.874(3) . ?
P1 C30 1.889(3) . ?
N1 C1 1.333(3) . ?
N1 C6 1.443(3) . ?
C1 C2 1.401(4) . ?
C1 C4 1.506(4) . ?
C2 C3 1.398(4) . ?
C3 N3 1.330(3) . ?
C3 C5 1.506(4) . ?
N3 C15 1.447(3) . ?
C6 C11 1.396(4) . ?
C6 C7 1.403(4) . ?
C7 C8 1.388(4) . ?
C7 C12 1.503(4) . ?
C8 C9 1.388(4) . ?
C9 C10 1.380(4) . ?
C9 C13 1.509(4) . ?
C10 C11 1.396(4) . ?
C11 C14 1.504(4) . ?
C15 C16 1.396(4) . ?
C15 C20 1.400(4) . ?
C16 C17 1.391(4) . ?
C16 C21 1.505(4) . ?
C17 C18 1.377(4) . ?
C18 C19 1.385(4) . ?
C18 C22 1.508(4) . ?
C19 C20 1.389(4) . ?
C20 C23 1.506(4) . ?
C24 C25 1.518(4) . ?
C24 C29 1.523(4) . ?
C25 C26 1.541(4) . ?
C26 C27 1.511(5) . ?
C27 C28 1.507(5) . ?
C28 C29 1.528(4) . ?
C30 C35 1.532(4) . ?
C30 C31 1.545(4) . ?
C31 C32 1.516(4) . ?
C32 C33 1.511(4) . ?
C33 C34 1.515(4) . ?
C34 C35 1.530(4) . ?
C36 C41 1.526(4) . ?
C36 C37 1.530(4) . ?
C37 C38 1.523(4) . ?
C38 C39 1.491(5) . ?
C39 C40 1.523(4) . ?
C40 C41 1.528(4) . ?

loop_
_geom_angle_atom_site_label_1
_geom_angle_atom_site_label_2
_geom_angle_atom_site_label_3
_geom_angle
_geom_angle_site_symmetry_1
_geom_angle_site_symmetry_3
_geom_angle_publ_flag
P1 Pd1 Al1 112.87(3) . 2_666 ?
P1 Pd1 Al1 139.15(2) . . ?
Al1 Pd1 Al1 107.98(2) 2_666 . ?
P1 Pd1 Pd1 167.23(2) . 2_666 ?
Al1 Pd1 Pd1 54.363(19) 2_666 2_666 ?
Al1 Pd1 Pd1 53.621(18) . 2_666 ?
N3 Al1 N1 92.96(9) . . ?
N3 Al1 Pd1 119.19(7) . 2_666 ?
N1 Al1 Pd1 121.45(7) . 2_666 ?
N3 Al1 Pd1 124.85(7) . . ?
N1 Al1 Pd1 129.02(7) . . ?
Pd1 Al1 Pd1 72.02(2) 2_666 . ?
C24 P1 C36 104.28(12) . . ?
C24 P1 C30 98.77(12) . . ?
C36 P1 C30 101.82(13) . . ?
C24 P1 Pd1 112.63(9) . . ?
C36 P1 Pd1 111.59(9) . . ?
C30 P1 Pd1 125.25(8) . . ?
C1 N1 C6 116.9(2) . . ?
C1 N1 Al1 122.18(18) . . ?
C6 N1 Al1 120.91(17) . . ?
N1 C1 C2 123.0(2) . . ?
N1 C1 C4 120.4(2) . . ?
C2 C1 C4 116.6(2) . . ?
C3 C2 C1 126.9(3) . . ?
N3 C3 C2 122.9(2) . . ?
N3 C3 C5 120.6(2) . . ?
C2 C3 C5 116.5(2) . . ?
C3 N3 C15 116.4(2) . . ?
C3 N3 Al1 121.92(17) . . ?
C15 N3 Al1 121.67(17) . . ?
C11 C6 C7 120.6(2) . . ?
C11 C6 N1 120.4(2) . . ?
C7 C6 N1 119.0(2) . . ?
C8 C7 C6 118.5(3) . . ?
C8 C7 C12 120.7(2) . . ?
C6 C7 C12 120.8(2) . . ?
C7 C8 C9 122.2(3) . . ?
C10 C9 C8 118.0(3) . . ?
C10 C9 C13 120.9(3) . . ?
C8 C9 C13 121.2(3) . . ?
C9 C10 C11 122.2(3) . . ?
C10 C11 C6 118.5(2) . . ?
C10 C11 C14 120.3(2) . . ?
C6 C11 C14 121.2(2) . . ?
C16 C15 C20 120.9(2) . . ?
C16 C15 N3 121.0(2) . . ?
C20 C15 N3 118.1(2) . . ?
C17 C16 C15 118.0(2) . . ?
C17 C16 C21 120.7(2) . . ?
C15 C16 C21 121.2(2) . . ?
C18 C17 C16 122.6(3) . . ?
C17 C18 C19 117.8(3) . . ?
C17 C18 C22 121.9(3) . . ?
C19 C18 C22 120.2(3) . . ?
C18 C19 C20 122.2(3) . . ?
C19 C20 C15 118.3(3) . . ?
C19 C20 C23 120.1(2) . . ?
C15 C20 C23 121.6(2) . . ?
C25 C24 C29 107.2(2) . . ?
C25 C24 P1 115.44(19) . . ?
C29 C24 P1 112.81(18) . . ?
C24 C25 C26 109.8(2) . . ?
C27 C26 C25 112.2(3) . . ?
C28 C27 C26 112.2(3) . . ?
C27 C28 C29 110.8(3) . . ?
C24 C29 C28 110.1(2) . . ?
C35 C30 C31 108.2(2) . . ?
C35 C30 P1 112.63(18) . . ?
C31 C30 P1 119.00(19) . . ?
C32 C31 C30 112.0(2) . . ?
C33 C32 C31 111.7(3) . . ?
C32 C33 C34 110.1(3) . . ?
C33 C34 C35 111.6(2) . . ?
C34 C35 C30 111.5(2) . . ?
C41 C36 C37 108.7(2) . . ?
C41 C36 P1 114.75(19) . . ?
C37 C36 P1 117.3(2) . . ?
C38 C37 C36 111.5(3) . . ?
C39 C38 C37 112.6(3) . . ?
C38 C39 C40 111.1(3) . . ?
C39 C40 C41 111.6(3) . . ?
C36 C41 C40 110.4(2) . . ?

_refine_diff_density_max         0.377
_refine_diff_density_min         -0.369
_refine_diff_density_rms         0.076

_shelx_res_file                  
; 
  
    MRC1679.res created by SHELXL-2014/7 
  
TITL MRC1679 in P-1 
REM P-1 (#2 in standard setting) 
REM TH034 
CELL 0.71073  12.892418  13.429491  13.797472 110.4879 112.3129 100.7124 
ZERR    1.00   0.000551   0.000606   0.000590   0.0040   0.0040   0.0037 
LATT  1 
SFAC C H Al N P Pd 
UNIT 82 126 2 4 2 2 
TEMP -100 
  
L.S. 6 
FMAP 2 
PLAN 10 
  
ACTA 
  
RTAB Pd-H PD1 H1 
RTAB Al-H AL1 H1 
RTAB MHM  PD1 H1 AL1 
  
WGHT    0.026500    1.282900 
FVAR       5.17199 
PD1   6    0.443736    0.442345    0.547471    11.00000    0.01419    0.01467 = 
         0.01348    0.00632    0.00697    0.00328 
AL1   3    0.636252    0.604830    0.660057    11.00000    0.01369    0.01377 = 
         0.01392    0.00496    0.00645    0.00349 
H1    2    0.556171    0.522979    0.699155    11.00000    0.02566 
P1    5    0.318632    0.323498    0.580898    11.00000    0.01643    0.01692 = 
         0.01889    0.00891    0.00914    0.00429 
N1    4    0.797685    0.611975    0.753055    11.00000    0.01621    0.01513 = 
         0.01705    0.00595    0.00772    0.00540 
C1    1    0.891853    0.710552    0.824067    11.00000    0.01684    0.02575 = 
         0.01945    0.01051    0.00984    0.00599 
C2    1    0.880275    0.817414    0.854741    11.00000    0.01483    0.01716 = 
         0.02559    0.00547    0.00905    0.00033 
AFIX  43 
H2A   2    0.951924    0.881941    0.891009    11.00000   -1.20000 
AFIX   0 
C3    1    0.774417    0.839087    0.837604    11.00000    0.02227    0.01621 = 
         0.01616    0.00361    0.00963    0.00551 
N3    4    0.665597    0.756708    0.773198    11.00000    0.01509    0.01764 = 
         0.01682    0.00503    0.00836    0.00566 
C4    1    1.017900    0.711106    0.878104    11.00000    0.01757    0.02430 = 
         0.03673    0.00903    0.00978    0.00550 
AFIX 137 
H4A   2    1.028080    0.682218    0.935930    11.00000   -1.50000 
H4B   2    1.076173    0.789351    0.917581    11.00000   -1.50000 
H4C   2    1.031466    0.662110    0.815962    11.00000   -1.50000 
AFIX   0 
C5    1    0.788950    0.962367    0.897470    11.00000    0.02154    0.01893 = 
         0.03401    0.00306    0.01186    0.00438 
AFIX 137 
H5A   2    0.717583    0.973897    0.850560    11.00000   -1.50000 
H5B   2    0.860677    1.011383    0.904377    11.00000   -1.50000 
H5C   2    0.798047    0.982039    0.976429    11.00000   -1.50000 
AFIX   0 
C6    1    0.820396    0.509361    0.747307    11.00000    0.01299    0.01821 = 
         0.02179    0.00857    0.00572    0.00517 
C7    1    0.832479    0.481780    0.839187    11.00000    0.02058    0.02623 = 
         0.02643    0.01373    0.00974    0.00847 
C8    1    0.861035    0.386425    0.836156    11.00000    0.02602    0.03399 = 
         0.03667    0.02356    0.01217    0.01235 
AFIX  43 
H8A   2    0.872094    0.368804    0.899484    11.00000   -1.20000 
AFIX   0 
C9    1    0.873973    0.315948    0.743652    11.00000    0.02503    0.02761 = 
         0.04717    0.01865    0.01429    0.01490 
C10   1    0.858305    0.343499    0.652912    11.00000    0.02912    0.02735 = 
         0.03431    0.00975    0.01394    0.01478 
AFIX  43 
H10A  2    0.865252    0.295151    0.588242    11.00000   -1.20000 
AFIX   0 
C11   1    0.832604    0.439976    0.652949    11.00000    0.01770    0.02241 = 
         0.02307    0.00698    0.00676    0.00657 
C12   1    0.814537    0.553504    0.938473    11.00000    0.04011    0.03952 = 
         0.02964    0.02078    0.02123    0.01852 
AFIX 137 
H12A  2    0.862634    0.634194    0.970620    11.00000   -1.50000 
H12B  2    0.840187    0.530094    1.000831    11.00000   -1.50000 
H12C  2    0.729086    0.543002    0.908725    11.00000   -1.50000 
AFIX   0 
C13   1    0.903431    0.211863    0.741638    11.00000    0.05963    0.03870 = 
         0.06729    0.03015    0.02720    0.03413 
AFIX 137 
H13A  2    0.988555    0.227873    0.762892    11.00000   -1.50000 
H13B  2    0.852820    0.147290    0.662195    11.00000   -1.50000 
H13C  2    0.888049    0.192829    0.798521    11.00000   -1.50000 
AFIX   0 
C14   1    0.823169    0.470071    0.555439    11.00000    0.04487    0.03638 = 
         0.02869    0.01449    0.02252    0.02413 
AFIX 137 
H14A  2    0.747560    0.482497    0.522854    11.00000   -1.50000 
H14B  2    0.824410    0.407355    0.492934    11.00000   -1.50000 
H14C  2    0.891390    0.539967    0.587003    11.00000   -1.50000 
AFIX   0 
C15   1    0.570543    0.785537    0.793576    11.00000    0.01643    0.01108 = 
         0.01963   -0.00008    0.00800    0.00207 
C16   1    0.479934    0.800145    0.710271    11.00000    0.02195    0.01551 = 
         0.02619    0.00606    0.01096    0.00727 
C17   1    0.391695    0.828551    0.735757    11.00000    0.02285    0.02185 = 
         0.03972    0.01418    0.01549    0.01217 
AFIX  43 
H17A  2    0.328075    0.836066    0.678436    11.00000   -1.20000 
AFIX   0 
C18   1    0.392841    0.846226    0.840763    11.00000    0.02571    0.01937 = 
         0.04637    0.01187    0.02372    0.01044 
C19   1    0.485213    0.833014    0.922419    11.00000    0.03035    0.02351 = 
         0.02959    0.00612    0.02055    0.00702 
AFIX  43 
H19A  2    0.488554    0.846898    0.996151    11.00000   -1.20000 
AFIX   0 
C20   1    0.573107    0.800156    0.900137    11.00000    0.02255    0.01963 = 
         0.02191    0.00552    0.01060    0.00553 
C21   1    0.479726    0.789826    0.598000    11.00000    0.03499    0.03720 = 
         0.02975    0.01592    0.01573    0.02333 
AFIX 137 
H21A  2    0.554610    0.845691    0.617410    11.00000   -1.50000 
H21B  2    0.410684    0.804540    0.551802    11.00000   -1.50000 
H21C  2    0.473748    0.712527    0.551685    11.00000   -1.50000 
AFIX   0 
C22   1    0.296863    0.877761    0.867279    11.00000    0.03892    0.04298 = 
         0.06394    0.02490    0.03733    0.02084 
AFIX 137 
H22A  2    0.284318    0.939806    0.848249    11.00000   -1.50000 
H22B  2    0.322557    0.902944    0.951303    11.00000   -1.50000 
H22C  2    0.221346    0.811024    0.819517    11.00000   -1.50000 
AFIX   0 
C23   1    0.666665    0.779142    0.988406    11.00000    0.03151    0.03820 = 
         0.02324    0.01090    0.01466    0.01307 
AFIX 137 
H23A  2    0.664387    0.701470    0.949802    11.00000   -1.50000 
H23B  2    0.649720    0.787800    1.053776    11.00000   -1.50000 
H23C  2    0.746751    0.834485    1.019059    11.00000   -1.50000 
AFIX   0 
C24   1    0.295133    0.404983    0.706271    11.00000    0.02117    0.02261 = 
         0.02138    0.01044    0.01321    0.00503 
AFIX  13 
H24A  2    0.252810    0.347647    0.722602    11.00000   -1.20000 
AFIX   0 
C25   1    0.409214    0.488392    0.821088    11.00000    0.02689    0.04165 = 
         0.02367    0.00605    0.01312    0.00503 
AFIX  23 
H25A  2    0.449329    0.551886    0.811439    11.00000   -1.20000 
H25B  2    0.465602    0.449033    0.841747    11.00000   -1.20000 
AFIX   0 
C26   1    0.377726    0.536226    0.920841    11.00000    0.03521    0.05340 = 
         0.02108    0.00950    0.01451    0.00831 
AFIX  23 
H26A  2    0.345287    0.473319    0.935394    11.00000   -1.20000 
H26B  2    0.452095    0.593338    0.994371    11.00000   -1.20000 
AFIX   0 
C27   1    0.286185    0.591519    0.891229    11.00000    0.04919    0.03189 = 
         0.03518    0.01015    0.02963    0.01107 
AFIX  23 
H27A  2    0.260313    0.610970    0.952253    11.00000   -1.20000 
H27B  2    0.324395    0.663513    0.892656    11.00000   -1.20000 
AFIX   0 
C28   1    0.177075    0.514791    0.771622    11.00000    0.04941    0.04547 = 
         0.04437    0.01553    0.02980    0.03037 
AFIX  23 
H28A  2    0.124494    0.557589    0.751584    11.00000   -1.20000 
H28B  2    0.130515    0.448979    0.773970    11.00000   -1.20000 
AFIX   0 
C29   1    0.214488    0.471381    0.676804    11.00000    0.04857    0.03763 = 
         0.02974    0.01430    0.02057    0.02454 
AFIX  23 
H29A  2    0.141805    0.421258    0.598949    11.00000   -1.20000 
H29B  2    0.258314    0.536898    0.672133    11.00000   -1.20000 
AFIX   0 
C30   1    0.157194    0.224318    0.470248    11.00000    0.01766    0.02105 = 
         0.02306    0.00966    0.00942    0.00187 
AFIX  13 
H30A  2    0.120821    0.267846    0.430089    11.00000   -1.20000 
AFIX   0 
C31   1    0.072341    0.185936    0.515492    11.00000    0.02599    0.04429 = 
         0.02928    0.00342    0.01510   -0.00814 
AFIX  23 
H31A  2    0.101544    0.138852    0.553067    11.00000   -1.20000 
H31B  2    0.074502    0.254219    0.576322    11.00000   -1.20000 
AFIX   0 
C32   1   -0.056516    0.117451    0.416810    11.00000    0.02418    0.05056 = 
         0.03586    0.00972    0.01590   -0.00506 
AFIX  23 
H32A  2   -0.107011    0.092595    0.449227    11.00000   -1.20000 
H32B  2   -0.088275    0.166646    0.383872    11.00000   -1.20000 
AFIX   0 
C33   1   -0.065102    0.013712    0.319198    11.00000    0.02644    0.03189 = 
         0.03275    0.01220    0.00846   -0.00516 
AFIX  23 
H33A  2   -0.149387   -0.026416    0.254124    11.00000   -1.20000 
H33B  2   -0.041497   -0.039693    0.349752    11.00000   -1.20000 
AFIX   0 
C34   1    0.016890    0.049376    0.272892    11.00000    0.02800    0.02825 = 
         0.02392    0.00467    0.00946    0.00206 
AFIX  23 
H34A  2   -0.012091    0.096442    0.235191    11.00000   -1.20000 
H34B  2    0.013648   -0.019597    0.211975    11.00000   -1.20000 
AFIX   0 
C35   1    0.147337    0.117775    0.371860    11.00000    0.02367    0.02236 = 
         0.02507    0.00739    0.01147    0.00408 
AFIX  23 
H35A  2    0.197812    0.141162    0.338790    11.00000   -1.20000 
H35B  2    0.178416    0.068708    0.405424    11.00000   -1.20000 
AFIX   0 
C36   1    0.387066    0.224508    0.624983    11.00000    0.02232    0.02118 = 
         0.02993    0.01479    0.01212    0.00791 
AFIX  13 
H36A  2    0.356836    0.154344    0.549036    11.00000   -1.20000 
AFIX   0 
C37   1    0.349766    0.181939    0.700548    11.00000    0.03880    0.05097 = 
         0.07086    0.04984    0.03707    0.02575 
AFIX  23 
H37A  2    0.382610    0.246584    0.780041    11.00000   -1.20000 
H37B  2    0.260746    0.152409    0.663999    11.00000   -1.20000 
AFIX   0 
C38   1    0.395419    0.087805    0.712495    11.00000    0.04930    0.04871 = 
         0.07849    0.05086    0.03707    0.02632 
AFIX  23 
H38A  2    0.373604    0.065620    0.765493    11.00000   -1.20000 
H38B  2    0.354934    0.019856    0.633990    11.00000   -1.20000 
AFIX   0 
C39   1    0.528576    0.123634    0.760409    11.00000    0.04085    0.04174 = 
         0.05305    0.03319    0.01752    0.02068 
AFIX  23 
H39A  2    0.552523    0.057344    0.758417    11.00000   -1.20000 
H39B  2    0.569692    0.183342    0.843761    11.00000   -1.20000 
AFIX   0 
C40   1    0.568143    0.169963    0.688810    11.00000    0.02580    0.03785 = 
         0.04999    0.02439    0.01772    0.01583 
AFIX  23 
H40A  2    0.535734    0.107270    0.608266    11.00000   -1.20000 
H40B  2    0.657239    0.198905    0.726354    11.00000   -1.20000 
AFIX   0 
C41   1    0.524203    0.266244    0.680420    11.00000    0.02233    0.03518 = 
         0.03824    0.02446    0.01497    0.01141 
AFIX  23 
H41A  2    0.560954    0.331344    0.760394    11.00000   -1.20000 
H41B  2    0.549642    0.293158    0.631833    11.00000   -1.20000 
  
AFIX   0 
HKLF 4 
  
REM  MRC1679 in P-1 
REM R1 =  0.0350 for    6689 Fo > 4sig(Fo)  and  0.0434 for all    7609 data 
REM    427 parameters refined using      0 restraints 
  
END 
  
WGHT      0.0265      1.2827 
  
REM Highest difference peak  0.377,  deepest hole -0.369,  1-sigma level  0.076 
Q1    1   0.3599  0.2600  0.6097  11.00000  0.05    0.37 
Q2    1   0.3234  0.3609  0.6588  11.00000  0.05    0.36 
Q3    1   0.3569  0.3795  0.5549  11.00000  0.05    0.36 
Q4    1   0.8341  0.1609  0.7387  11.00000  0.05    0.35 
Q5    1   0.3806  0.3884  0.4366  11.00000  0.05    0.34 
Q6    1   1.0193  0.6376  0.8607  11.00000  0.05    0.34 
Q7    1   0.6068  0.7629  0.7787  11.00000  0.05    0.33 
Q8    1   0.8354  0.3238  0.7715  11.00000  0.05    0.33 
Q9    1   0.2345  0.4216  0.8286  11.00000  0.05    0.32 
Q10   1   0.4207  0.5350  0.8881  11.00000  0.05    0.32 
;
_shelx_res_checksum              61996

#===END

_exptl_crystal_recrystallization_method 
'Re-crystallisation from solvent: Benzene'
_chemical_properties_physical    Air-sensitive,Moisture-sensitive
####################################################################### 
# 
# This file contains crystal structure data downloaded from the 
# Cambridge Structural Database (CSD) hosted by the Cambridge 
# Crystallographic Data Centre (CCDC).
# 
# Full information about CCDC data access policies and citation 
# guidelines are available at http://www.ccdc.cam.ac.uk/access/V1 
# 
# Audit and citation data items may have been added by the CCDC. 
# Please retain this information to preserve the provenance of 
# this file and to allow appropriate attribution of the data. 
# 
#######################################################################

data_4o
_database_code_depnum_ccdc_archive 'CCDC 1829421'
_audit_update_record             
;
2018-03-13 deposited with the CCDC.
2018-05-29 downloaded from the CCDC.
;

_audit_creation_method           SHELXL-2017/1
_shelx_SHELXL_version_number     2017/1
_chemical_formula_moiety         'C36 H48.90 Al Cl0.10 N2'
_chemical_formula_sum            'C36 H48.90 Al Cl0.10 N2'
_chemical_formula_weight         540.19

loop_
_atom_type_symbol
_atom_type_description
_atom_type_scat_dispersion_real
_atom_type_scat_dispersion_imag
_atom_type_scat_source
C C 0.0033 0.0016 'International Tables Vol C Tables 4.2.6.8 and 6.1.1.4'
H H 0.0000 0.0000 'International Tables Vol C Tables 4.2.6.8 and 6.1.1.4'
N N 0.0061 0.0033 'International Tables Vol C Tables 4.2.6.8 and 6.1.1.4'
Al Al 0.0645 0.0514 'International Tables Vol C Tables 4.2.6.8 and 6.1.1.4'
Cl Cl 0.1484 0.1585 'International Tables Vol C Tables 4.2.6.8 and 6.1.1.4'

_space_group_crystal_system      monoclinic
_space_group_IT_number           14
_space_group_name_H-M_alt        'P 21/c'
_space_group_name_Hall           '-P 2ybc'

_shelx_space_group_comment       
;
The symmetry employed for this shelxl refinement is uniquely defined
by the following loop, which should always be used as a source of
symmetry information in preference to the above space-group names.
They are only intended as comments.
;

loop_
_space_group_symop_operation_xyz
'x, y, z'
'-x, y+1/2, -z+1/2'
'-x, -y, -z'
'x, -y-1/2, z-1/2'

_cell_length_a                   12.0860(4)
_cell_length_b                   22.1931(7)
_cell_length_c                   12.9055(4)
_cell_angle_alpha                90
_cell_angle_beta                 106.077(4)
_cell_angle_gamma                90
_cell_volume                     3326.2(2)
_cell_formula_units_Z            4
_cell_measurement_temperature    173(2)
_cell_measurement_reflns_used    2772
_cell_measurement_theta_min      2.5430
_cell_measurement_theta_max      28.0220

_exptl_crystal_description       block
_exptl_crystal_colour            colourless
_exptl_crystal_density_meas      ?
_exptl_crystal_density_method    ?
_exptl_crystal_density_diffrn    1.079
_exptl_crystal_F_000             1174
_exptl_transmission_factor_min   ?
_exptl_transmission_factor_max   ?
_exptl_crystal_size_max          0.400
_exptl_crystal_size_mid          0.172
_exptl_crystal_size_min          0.106
loop_
_exptl_crystal_face_index_h
_exptl_crystal_face_index_k
_exptl_crystal_face_index_l
_exptl_crystal_face_perp_dist
-1 5 0 0.1046
-1 1 5 0.1240
1 -5 0 0.0492
-5 -1 0 0.0612
5 1 0 0.0476
-1 1 0 0.0721
5 -3 0 0.0347
2 5 0 0.0932
1 -5 -3 0.1444
0 5 -4 0.2411
-3 -5 -2 0.0754
-3 -5 0 0.0518
loop_
_exptl_oxdiff_crystal_face_indexfrac_h
_exptl_oxdiff_crystal_face_indexfrac_k
_exptl_oxdiff_crystal_face_indexfrac_l
_exptl_oxdiff_crystal_face_x
_exptl_oxdiff_crystal_face_y
_exptl_oxdiff_crystal_face_z
-0.9994 4.9955 -0.0001 0.0948 0.0920 -0.1084
-1.0000 0.9986 4.9972 0.1755 0.0914 0.1941
0.9994 -4.9955 0.0001 -0.0948 -0.0920 0.1084
-4.9975 -1.0022 -0.0009 -0.1475 0.2679 -0.0265
4.9975 1.0022 0.0009 0.1475 -0.2679 0.0265
-0.9995 0.9986 -0.0002 -0.0008 0.0624 -0.0291
4.9974 -2.9947 0.0008 0.0518 -0.2974 0.1059
1.9991 4.9973 0.0005 0.1689 -0.0732 -0.0806
0.9997 -4.9955 -2.9984 -0.2006 -0.1094 -0.0255
0.0005 4.9961 -3.9978 -0.0215 0.0138 -0.2777
-2.9984 -4.9979 -1.9996 -0.2642 0.1166 -0.0179
-2.9986 -4.9979 -0.0006 -0.1936 0.1282 0.0714
_exptl_absorpt_coefficient_mu    0.094
_exptl_absorpt_correction_T_min  0.979
_exptl_absorpt_correction_T_max  0.991
_exptl_absorpt_correction_type   analytical
_exptl_absorpt_process_details   
;
CrysAlisPro 1.171.38.43 (Rigaku Oxford Diffraction, 2015)
Analytical numeric absorption correction using a multifaceted crystal
			model based on expressions derived by R.C. Clark & J.S. Reid.
(Clark, R. C. & Reid, J. S. (1995). Acta Cryst. A51, 887-897)
Empirical absorption correction using spherical harmonics,
 implemented in SCALE3 ABSPACK scaling algorithm.
;
_oxdiff_exptl_absorpt_empirical_full_min 0.900
_oxdiff_exptl_absorpt_empirical_full_max 1.108
_oxdiff_exptl_absorpt_empirical_details 
;
Empirical correction (ABSPACK) includes:
- Absorption correction using spherical harmonics
- Frame scaling
;

_diffrn_ambient_temperature      173.00(14)
_diffrn_ambient_environment      N~2~
_diffrn_source                   'fine-focus sealed X-ray tube'
_diffrn_source_type              'Enhance (Mo) X-ray Source'
_diffrn_radiation_probe          x-ray
_diffrn_radiation_type           'Mo K\a'
_diffrn_radiation_wavelength     0.71073
_diffrn_radiation_monochromator  graphite
_diffrn_measurement_device       'four-circle diffractometer'
_diffrn_measurement_device_type  'Xcalibur, Eos'
_diffrn_detector                 'CCD plate'
_diffrn_detector_type            Eos
_diffrn_detector_area_resol_mean 16.0382
_diffrn_reflns_number            11620
_diffrn_reflns_av_unetI/netI     0.0486
_diffrn_reflns_av_R_equivalents  0.0240
_diffrn_reflns_limit_h_min       -10
_diffrn_reflns_limit_h_max       15
_diffrn_reflns_limit_k_min       -27
_diffrn_reflns_limit_k_max       28
_diffrn_reflns_limit_l_min       -15
_diffrn_reflns_limit_l_max       17
_diffrn_reflns_theta_min         2.539
_diffrn_reflns_theta_max         28.215
_diffrn_reflns_theta_full        25.242
_diffrn_measured_fraction_theta_max 0.812
_diffrn_measured_fraction_theta_full 0.987
_diffrn_reflns_Laue_measured_fraction_max 0.812
_diffrn_reflns_Laue_measured_fraction_full 0.987
_diffrn_reflns_point_group_measured_fraction_max 0.812
_diffrn_reflns_point_group_measured_fraction_full 0.987
_reflns_number_total             6657
_reflns_number_gt                4878
_reflns_threshold_expression     'I > 2\s(I)'
_reflns_Friedel_coverage         0.000
_reflns_Friedel_fraction_max     .
_reflns_Friedel_fraction_full    .

_reflns_special_details          
;
 Reflections were merged by SHELXL according to the crystal
 class for the calculation of statistics and refinement.
 
 _reflns_Friedel_fraction is defined as the number of unique
 Friedel pairs measured divided by the number that would be
 possible theoretically, ignoring centric projections and
 systematic absences.
;

_computing_data_collection       'CrysAlisPro 1.171.38.43 (Rigaku OD, 2015)'
_computing_cell_refinement       'CrysAlisPro 1.171.38.43 (Rigaku OD, 2015)'
_computing_data_reduction        'CrysAlisPro 1.171.38.43 (Rigaku OD, 2015)'
_computing_structure_solution    ?
_computing_structure_refinement  'SHELXL-2017/1 (Sheldrick, 2017)'
_computing_molecular_graphics    ?
_computing_publication_material  ?
_refine_special_details          ?
_refine_ls_structure_factor_coef Fsqd
_refine_ls_matrix_type           full
_refine_ls_weighting_scheme      calc
_refine_ls_weighting_details     
'w=1/[\s^2^(Fo^2^)+(0.0598P)^2^+1.5972P] where P=(Fo^2^+2Fc^2^)/3'
_atom_sites_solution_primary     ?
_atom_sites_solution_secondary   ?
_atom_sites_solution_hydrogens   mixed
_refine_ls_hydrogen_treatment    mixed
_refine_ls_extinction_method     none
_refine_ls_extinction_coef       .
_refine_ls_number_reflns         6657
_refine_ls_number_parameters     376
_refine_ls_number_restraints     7
_refine_ls_R_factor_all          0.0870
_refine_ls_R_factor_gt           0.0589
_refine_ls_wR_factor_ref         0.1540
_refine_ls_wR_factor_gt          0.1387
_refine_ls_goodness_of_fit_ref   1.099
_refine_ls_restrained_S_all      1.101
_refine_ls_shift/su_max          0.014
_refine_ls_shift/su_mean         0.000

loop_
_atom_site_label
_atom_site_type_symbol
_atom_site_fract_x
_atom_site_fract_y
_atom_site_fract_z
_atom_site_U_iso_or_equiv
_atom_site_adp_type
_atom_site_occupancy
_atom_site_site_symmetry_order
_atom_site_calc_flag
_atom_site_refinement_flags_posn
_atom_site_refinement_flags_adp
_atom_site_refinement_flags_occupancy
_atom_site_disorder_assembly
_atom_site_disorder_group
Al1 Al 0.73738(5) 0.63022(3) 0.76092(5) 0.02328(16) Uani 1 1 d D U . . .
H1 H 0.821(4) 0.653(2) 0.869(2) 0.010(3) Uiso 0.9 1 d D U P A 1
Cl1 Cl 0.8317(10) 0.6570(5) 0.8816(7) 0.0296(13) Uani 0.1 1 d . . P B 2
N1 N 0.81533(15) 0.57529(8) 0.69182(14) 0.0262(4) Uani 1 1 d . . . . .
N3 N 0.70538(15) 0.68928(7) 0.64890(13) 0.0248(4) Uani 1 1 d . . . . .
C1 C 0.79961(18) 0.57461(10) 0.58520(17) 0.0300(5) Uani 1 1 d . . . . .
C2 C 0.7405(2) 0.62015(10) 0.51779(17) 0.0325(5) Uani 1 1 d . . . . .
H2 H 0.722799 0.612444 0.442568 0.039 Uiso 1 1 calc R U . . .
C3 C 0.70385(19) 0.67601(10) 0.54740(16) 0.0293(5) Uani 1 1 d . . . . .
C4 C 0.8449(2) 0.52303(12) 0.5333(2) 0.0455(6) Uani 1 1 d . . . . .
H4A H 0.920228 0.510618 0.579621 0.068 Uiso 1 1 calc R U . . .
H4B H 0.852860 0.535787 0.463011 0.068 Uiso 1 1 calc R U . . .
H4C H 0.791174 0.489063 0.523430 0.068 Uiso 1 1 calc R U . . .
C5 C 0.6625(2) 0.72148(11) 0.45904(18) 0.0431(6) Uani 1 1 d . . . . .
H5A H 0.578367 0.724404 0.440683 0.065 Uiso 1 1 calc R U . . .
H5B H 0.685558 0.708854 0.395286 0.065 Uiso 1 1 calc R U . . .
H5C H 0.696497 0.760855 0.483467 0.065 Uiso 1 1 calc R U . . .
C6 C 0.89957(18) 0.53515(9) 0.75994(18) 0.0299(5) Uani 1 1 d . . . . .
C7 C 1.0143(2) 0.55533(11) 0.7968(2) 0.0400(6) Uani 1 1 d . . . . .
C8 C 1.0938(2) 0.51782(12) 0.8649(2) 0.0521(7) Uani 1 1 d . . . . .
H8 H 1.171613 0.530613 0.890151 0.063 Uiso 1 1 calc R U . . .
C9 C 1.0633(2) 0.46266(12) 0.8969(2) 0.0525(7) Uani 1 1 d . . . . .
H9 H 1.119624 0.437760 0.943371 0.063 Uiso 1 1 calc R U . . .
C10 C 0.9509(2) 0.44375(11) 0.8613(2) 0.0438(6) Uani 1 1 d . . . . .
H10 H 0.930093 0.405777 0.884232 0.053 Uiso 1 1 calc R U . . .
C11 C 0.8666(2) 0.47922(10) 0.79206(19) 0.0343(5) Uani 1 1 d . . . . .
C12 C 1.0507(2) 0.61614(12) 0.7624(3) 0.0523(7) Uani 1 1 d . . . . .
H12 H 0.979570 0.641040 0.735177 0.063 Uiso 1 1 calc R U . . .
C13 C 1.1071(3) 0.60951(16) 0.6698(3) 0.0760(10) Uani 1 1 d . . . . .
H13A H 1.176482 0.584631 0.693755 0.114 Uiso 1 1 calc R U . . .
H13B H 1.127956 0.649420 0.648660 0.114 Uiso 1 1 calc R U . . .
H13C H 1.052756 0.590268 0.607938 0.114 Uiso 1 1 calc R U . . .
C14 C 1.1307(3) 0.64992(15) 0.8565(3) 0.0798(11) Uani 1 1 d . . . . .
H14A H 1.093014 0.654795 0.914168 0.120 Uiso 1 1 calc R U . . .
H14B H 1.148418 0.689662 0.832120 0.120 Uiso 1 1 calc R U . . .
H14C H 1.202204 0.627010 0.883838 0.120 Uiso 1 1 calc R U . . .
C15 C 0.7437(2) 0.45607(10) 0.7563(2) 0.0409(6) Uani 1 1 d . . . . .
H15 H 0.696124 0.487210 0.707902 0.049 Uiso 1 1 calc R U . . .
C16 C 0.6941(2) 0.44798(12) 0.8523(2) 0.0537(7) Uani 1 1 d . . . . .
H16A H 0.734993 0.415311 0.898339 0.081 Uiso 1 1 calc R U . . .
H16B H 0.612103 0.437960 0.826086 0.081 Uiso 1 1 calc R U . . .
H16C H 0.703420 0.485468 0.893927 0.081 Uiso 1 1 calc R U . . .
C17 C 0.7340(3) 0.39749(12) 0.6915(3) 0.0619(8) Uani 1 1 d . . . . .
H17A H 0.766405 0.403626 0.630530 0.093 Uiso 1 1 calc R U . . .
H17B H 0.652834 0.385967 0.664401 0.093 Uiso 1 1 calc R U . . .
H17C H 0.776638 0.365437 0.737966 0.093 Uiso 1 1 calc R U . . .
C18 C 0.67798(19) 0.75054(9) 0.67242(16) 0.0274(5) Uani 1 1 d . . . . .
C19 C 0.5630(2) 0.76740(10) 0.65843(17) 0.0314(5) Uani 1 1 d . . . . .
C20 C 0.5405(2) 0.82743(11) 0.67803(19) 0.0408(6) Uani 1 1 d . . . . .
H20 H 0.463299 0.839788 0.669779 0.049 Uiso 1 1 calc R U . . .
C21 C 0.6277(3) 0.86901(11) 0.70897(19) 0.0447(6) Uani 1 1 d . . . . .
H21 H 0.610106 0.909885 0.719488 0.054 Uiso 1 1 calc R U . . .
C22 C 0.7403(2) 0.85152(10) 0.72475(18) 0.0405(6) Uani 1 1 d . . . . .
H22 H 0.799914 0.880609 0.746497 0.049 Uiso 1 1 calc R U . . .
C23 C 0.7687(2) 0.79170(10) 0.70936(17) 0.0321(5) Uani 1 1 d . . . . .
C24 C 0.4623(2) 0.72409(11) 0.62417(19) 0.0364(5) Uani 1 1 d . . . . .
H24 H 0.493092 0.684022 0.609968 0.044 Uiso 1 1 calc R U . . .
C25 C 0.4032(2) 0.71590(12) 0.7138(2) 0.0487(7) Uani 1 1 d . . . . .
H25A H 0.368604 0.754173 0.726436 0.073 Uiso 1 1 calc R U . . .
H25B H 0.460042 0.703119 0.780129 0.073 Uiso 1 1 calc R U . . .
H25C H 0.342935 0.685171 0.692146 0.073 Uiso 1 1 calc R U . . .
C26 C 0.3732(3) 0.74470(15) 0.5197(2) 0.0623(8) Uani 1 1 d . . . . .
H26A H 0.340014 0.783380 0.532301 0.093 Uiso 1 1 calc R U . . .
H26B H 0.311914 0.714510 0.498343 0.093 Uiso 1 1 calc R U . . .
H26C H 0.411084 0.749291 0.462130 0.093 Uiso 1 1 calc R U . . .
C27 C 0.8941(2) 0.77296(11) 0.7325(2) 0.0413(6) Uani 1 1 d . . . . .
H27 H 0.898464 0.729438 0.753323 0.050 Uiso 1 1 calc R U . . .
C28 C 0.9392(3) 0.77811(15) 0.6336(3) 0.0624(8) Uani 1 1 d . . . . .
H28A H 0.897063 0.750089 0.577849 0.094 Uiso 1 1 calc R U . . .
H28B H 1.021381 0.768170 0.653623 0.094 Uiso 1 1 calc R U . . .
H28C H 0.928062 0.819401 0.605681 0.094 Uiso 1 1 calc R U . . .
C29 C 0.9726(3) 0.80742(15) 0.8273(3) 0.0668(9) Uani 1 1 d . . . . .
H29A H 0.976843 0.849756 0.807127 0.100 Uiso 1 1 calc R U . . .
H29B H 1.049884 0.789706 0.845901 0.100 Uiso 1 1 calc R U . . .
H29C H 0.941397 0.804894 0.889629 0.100 Uiso 1 1 calc R U . . .
C31 C 0.59937(19) 0.59575(9) 0.79170(18) 0.0303(5) Uani 1 1 d . . . . .
C32 C 0.5967(2) 0.60061(10) 0.9023(2) 0.0387(6) Uani 1 1 d . . . . .
H32 H 0.656874 0.621683 0.952164 0.046 Uiso 1 1 calc R U . . .
C33 C 0.5101(3) 0.57583(12) 0.9378(2) 0.0507(7) Uani 1 1 d . . . . .
H33 H 0.510526 0.579549 1.011245 0.061 Uiso 1 1 calc R U . . .
C34 C 0.4219(2) 0.54526(12) 0.8654(2) 0.0500(7) Uani 1 1 d . . . . .
H34 H 0.362059 0.527558 0.889861 0.060 Uiso 1 1 calc R U . . .
C35 C 0.4197(2) 0.54027(11) 0.7604(2) 0.0439(6) Uani 1 1 d . . . . .
H35 H 0.358055 0.519467 0.711840 0.053 Uiso 1 1 calc R U . . .
C36 C 0.5080(2) 0.56559(10) 0.72206(19) 0.0346(5) Uani 1 1 d . . . . .
C37 C 0.4998(2) 0.55760(12) 0.6063(2) 0.0443(6) Uani 1 1 d . . . . .
H37A H 0.435349 0.581463 0.562827 0.066 Uiso 1 1 calc R U . . .
H37B H 0.487151 0.514939 0.587075 0.066 Uiso 1 1 calc R U . . .
H37C H 0.571570 0.571109 0.592360 0.066 Uiso 1 1 calc R U . . .

loop_
_atom_site_aniso_label
_atom_site_aniso_U_11
_atom_site_aniso_U_22
_atom_site_aniso_U_33
_atom_site_aniso_U_23
_atom_site_aniso_U_13
_atom_site_aniso_U_12
Al1 0.0258(3) 0.0222(3) 0.0205(3) 0.0004(3) 0.0041(2) 0.0006(3)
Cl1 0.038(4) 0.024(3) 0.023(3) -0.003(2) 0.002(2) 0.001(2)
N1 0.0245(9) 0.0247(9) 0.0287(9) -0.0002(8) 0.0061(7) 0.0019(7)
N3 0.0315(10) 0.0209(9) 0.0224(9) -0.0005(7) 0.0081(7) 0.0012(7)
C1 0.0274(11) 0.0317(12) 0.0321(12) -0.0057(10) 0.0105(9) 0.0014(9)
C2 0.0399(13) 0.0354(12) 0.0236(10) -0.0039(10) 0.0113(10) 0.0027(10)
C3 0.0357(12) 0.0286(11) 0.0243(11) 0.0017(9) 0.0095(9) 0.0000(9)
C4 0.0541(17) 0.0427(14) 0.0423(14) -0.0048(12) 0.0176(13) 0.0139(12)
C5 0.0659(18) 0.0394(14) 0.0262(12) 0.0047(11) 0.0162(12) 0.0080(13)
C6 0.0263(11) 0.0259(11) 0.0354(12) -0.0008(10) 0.0050(9) 0.0058(9)
C7 0.0264(12) 0.0369(13) 0.0539(15) 0.0003(12) 0.0062(11) 0.0021(10)
C8 0.0243(13) 0.0482(16) 0.075(2) 0.0009(14) -0.0016(13) 0.0061(11)
C9 0.0372(15) 0.0442(15) 0.0652(18) 0.0080(14) -0.0041(13) 0.0173(12)
C10 0.0409(15) 0.0302(13) 0.0558(16) 0.0062(12) 0.0060(12) 0.0097(11)
C11 0.0310(12) 0.0271(11) 0.0422(13) -0.0013(10) 0.0060(10) 0.0045(9)
C12 0.0244(13) 0.0442(15) 0.083(2) 0.0078(15) 0.0066(13) -0.0004(11)
C13 0.055(2) 0.077(2) 0.103(3) 0.017(2) 0.033(2) -0.0069(17)
C14 0.060(2) 0.0510(19) 0.114(3) -0.0033(19) -0.001(2) -0.0178(16)
C15 0.0324(13) 0.0243(11) 0.0603(16) 0.0058(11) 0.0032(12) 0.0017(10)
C16 0.0449(16) 0.0350(14) 0.082(2) 0.0165(14) 0.0190(15) 0.0015(12)
C17 0.0593(19) 0.0356(15) 0.078(2) -0.0086(15) -0.0018(16) -0.0051(13)
C18 0.0420(13) 0.0216(10) 0.0191(10) 0.0040(9) 0.0093(9) 0.0033(9)
C19 0.0452(14) 0.0263(11) 0.0214(10) 0.0031(9) 0.0071(10) 0.0075(10)
C20 0.0559(16) 0.0301(12) 0.0336(13) 0.0024(10) 0.0078(12) 0.0147(11)
C21 0.0725(19) 0.0233(12) 0.0358(13) 0.0011(11) 0.0108(13) 0.0083(12)
C22 0.0660(18) 0.0242(11) 0.0306(12) 0.0017(10) 0.0123(12) -0.0078(11)
C23 0.0487(14) 0.0248(11) 0.0243(11) 0.0033(9) 0.0125(10) -0.0035(10)
C24 0.0344(13) 0.0329(12) 0.0388(13) -0.0027(11) 0.0047(10) 0.0091(10)
C25 0.0428(15) 0.0444(15) 0.0615(17) 0.0004(13) 0.0185(13) 0.0068(12)
C26 0.0509(18) 0.075(2) 0.0490(17) -0.0012(15) -0.0069(14) 0.0082(15)
C27 0.0421(15) 0.0317(12) 0.0494(15) 0.0025(11) 0.0116(12) -0.0090(11)
C28 0.0604(19) 0.0626(19) 0.073(2) -0.0067(16) 0.0331(17) -0.0140(16)
C29 0.057(2) 0.072(2) 0.065(2) -0.0051(17) 0.0064(16) -0.0154(16)
C31 0.0319(12) 0.0218(10) 0.0384(12) 0.0047(10) 0.0118(10) 0.0049(9)
C32 0.0460(15) 0.0301(12) 0.0417(13) 0.0023(11) 0.0150(12) 0.0014(11)
C33 0.0661(19) 0.0484(16) 0.0464(15) 0.0048(13) 0.0301(14) 0.0056(14)
C34 0.0420(15) 0.0432(15) 0.071(2) 0.0055(14) 0.0263(14) -0.0010(12)
C35 0.0341(13) 0.0332(13) 0.0654(18) 0.0070(13) 0.0153(13) 0.0028(11)
C36 0.0321(12) 0.0274(12) 0.0417(13) 0.0008(10) 0.0060(10) 0.0063(10)
C37 0.0413(15) 0.0403(14) 0.0472(15) -0.0044(12) 0.0057(12) -0.0006(11)

_geom_special_details            
;
 All esds (except the esd in the dihedral angle between two l.s. planes)
 are estimated using the full covariance matrix.  The cell esds are taken
 into account individually in the estimation of esds in distances, angles
 and torsion angles; correlations between esds in cell parameters are only
 used when they are defined by crystal symmetry.  An approximate (isotropic)
 treatment of cell esds is used for estimating esds involving l.s. planes.
;

loop_
_geom_bond_atom_site_label_1
_geom_bond_atom_site_label_2
_geom_bond_distance
_geom_bond_site_symmetry_2
_geom_bond_publ_flag
Al1 Cl1 1.759(6) . ?
Al1 N1 1.9063(18) . ?
Al1 N3 1.9099(17) . ?
Al1 C31 1.973(2) . ?
Al1 H1 1.564(18) . ?
N1 C1 1.336(3) . ?
N1 C6 1.452(3) . ?
N3 C3 1.338(3) . ?
N3 C18 1.451(3) . ?
C1 C2 1.395(3) . ?
C1 C4 1.504(3) . ?
C2 C3 1.404(3) . ?
C2 H2 0.9500 . ?
C3 C5 1.501(3) . ?
C4 H4A 0.9800 . ?
C4 H4B 0.9800 . ?
C4 H4C 0.9800 . ?
C5 H5A 0.9800 . ?
C5 H5B 0.9800 . ?
C5 H5C 0.9800 . ?
C6 C11 1.401(3) . ?
C6 C7 1.408(3) . ?
C7 C8 1.386(3) . ?
C7 C12 1.523(4) . ?
C8 C9 1.375(4) . ?
C8 H8 0.9500 . ?
C9 C10 1.373(4) . ?
C9 H9 0.9500 . ?
C10 C11 1.397(3) . ?
C10 H10 0.9500 . ?
C11 C15 1.518(3) . ?
C12 C14 1.524(4) . ?
C12 C13 1.538(4) . ?
C12 H12 1.0000 . ?
C13 H13A 0.9800 . ?
C13 H13B 0.9800 . ?
C13 H13C 0.9800 . ?
C14 H14A 0.9800 . ?
C14 H14B 0.9800 . ?
C14 H14C 0.9800 . ?
C15 C16 1.528(4) . ?
C15 C17 1.533(4) . ?
C15 H15 1.0000 . ?
C16 H16A 0.9800 . ?
C16 H16B 0.9800 . ?
C16 H16C 0.9800 . ?
C17 H17A 0.9800 . ?
C17 H17B 0.9800 . ?
C17 H17C 0.9800 . ?
C18 C19 1.402(3) . ?
C18 C23 1.405(3) . ?
C19 C20 1.397(3) . ?
C19 C24 1.517(3) . ?
C20 C21 1.374(4) . ?
C20 H20 0.9500 . ?
C21 C22 1.375(4) . ?
C21 H21 0.9500 . ?
C22 C23 1.399(3) . ?
C22 H22 0.9500 . ?
C23 C27 1.519(3) . ?
C24 C25 1.530(3) . ?
C24 C26 1.544(3) . ?
C24 H24 1.0000 . ?
C25 H25A 0.9800 . ?
C25 H25B 0.9800 . ?
C25 H25C 0.9800 . ?
C26 H26A 0.9800 . ?
C26 H26B 0.9800 . ?
C26 H26C 0.9800 . ?
C27 C28 1.525(4) . ?
C27 C29 1.530(4) . ?
C27 H27 1.0000 . ?
C28 H28A 0.9800 . ?
C28 H28B 0.9800 . ?
C28 H28C 0.9800 . ?
C29 H29A 0.9800 . ?
C29 H29B 0.9800 . ?
C29 H29C 0.9800 . ?
C31 C36 1.387(3) . ?
C31 C32 1.441(3) . ?
C32 C33 1.368(4) . ?
C32 H32 0.9500 . ?
C33 C34 1.385(4) . ?
C33 H33 0.9500 . ?
C34 C35 1.354(4) . ?
C34 H34 0.9500 . ?
C35 C36 1.411(3) . ?
C35 H35 0.9500 . ?
C36 C37 1.480(3) . ?
C37 H37A 0.9800 . ?
C37 H37B 0.9800 . ?
C37 H37C 0.9800 . ?

loop_
_geom_angle_atom_site_label_1
_geom_angle_atom_site_label_2
_geom_angle_atom_site_label_3
_geom_angle
_geom_angle_site_symmetry_1
_geom_angle_site_symmetry_3
_geom_angle_publ_flag
Cl1 Al1 N1 110.3(4) . . ?
Cl1 Al1 N3 112.6(4) . . ?
N1 Al1 N3 96.17(8) . . ?
Cl1 Al1 C31 109.2(4) . . ?
N1 Al1 C31 113.65(9) . . ?
N3 Al1 C31 114.41(9) . . ?
N1 Al1 H1 110.1(19) . . ?
N3 Al1 H1 113.2(18) . . ?
C31 Al1 H1 108.9(19) . . ?
C1 N1 C6 119.51(17) . . ?
C1 N1 Al1 122.78(14) . . ?
C6 N1 Al1 117.63(13) . . ?
C3 N3 C18 117.97(17) . . ?
C3 N3 Al1 122.35(14) . . ?
C18 N3 Al1 119.65(12) . . ?
N1 C1 C2 122.44(19) . . ?
N1 C1 C4 120.1(2) . . ?
C2 C1 C4 117.4(2) . . ?
C1 C2 C3 128.0(2) . . ?
C1 C2 H2 116.0 . . ?
C3 C2 H2 116.0 . . ?
N3 C3 C2 122.74(19) . . ?
N3 C3 C5 120.49(19) . . ?
C2 C3 C5 116.77(19) . . ?
C1 C4 H4A 109.5 . . ?
C1 C4 H4B 109.5 . . ?
H4A C4 H4B 109.5 . . ?
C1 C4 H4C 109.5 . . ?
H4A C4 H4C 109.5 . . ?
H4B C4 H4C 109.5 . . ?
C3 C5 H5A 109.5 . . ?
C3 C5 H5B 109.5 . . ?
H5A C5 H5B 109.5 . . ?
C3 C5 H5C 109.5 . . ?
H5A C5 H5C 109.5 . . ?
H5B C5 H5C 109.5 . . ?
C11 C6 C7 121.1(2) . . ?
C11 C6 N1 120.91(19) . . ?
C7 C6 N1 117.97(19) . . ?
C8 C7 C6 117.9(2) . . ?
C8 C7 C12 120.8(2) . . ?
C6 C7 C12 121.4(2) . . ?
C9 C8 C7 122.0(2) . . ?
C9 C8 H8 119.0 . . ?
C7 C8 H8 119.0 . . ?
C10 C9 C8 119.6(2) . . ?
C10 C9 H9 120.2 . . ?
C8 C9 H9 120.2 . . ?
C9 C10 C11 121.4(2) . . ?
C9 C10 H10 119.3 . . ?
C11 C10 H10 119.3 . . ?
C10 C11 C6 118.1(2) . . ?
C10 C11 C15 118.9(2) . . ?
C6 C11 C15 123.0(2) . . ?
C7 C12 C14 112.0(3) . . ?
C7 C12 C13 111.6(2) . . ?
C14 C12 C13 110.3(3) . . ?
C7 C12 H12 107.6 . . ?
C14 C12 H12 107.6 . . ?
C13 C12 H12 107.6 . . ?
C12 C13 H13A 109.5 . . ?
C12 C13 H13B 109.5 . . ?
H13A C13 H13B 109.5 . . ?
C12 C13 H13C 109.5 . . ?
H13A C13 H13C 109.5 . . ?
H13B C13 H13C 109.5 . . ?
C12 C14 H14A 109.5 . . ?
C12 C14 H14B 109.5 . . ?
H14A C14 H14B 109.5 . . ?
C12 C14 H14C 109.5 . . ?
H14A C14 H14C 109.5 . . ?
H14B C14 H14C 109.5 . . ?
C11 C15 C16 111.4(2) . . ?
C11 C15 C17 111.9(2) . . ?
C16 C15 C17 110.8(2) . . ?
C11 C15 H15 107.5 . . ?
C16 C15 H15 107.5 . . ?
C17 C15 H15 107.5 . . ?
C15 C16 H16A 109.5 . . ?
C15 C16 H16B 109.5 . . ?
H16A C16 H16B 109.5 . . ?
C15 C16 H16C 109.5 . . ?
H16A C16 H16C 109.5 . . ?
H16B C16 H16C 109.5 . . ?
C15 C17 H17A 109.5 . . ?
C15 C17 H17B 109.5 . . ?
H17A C17 H17B 109.5 . . ?
C15 C17 H17C 109.5 . . ?
H17A C17 H17C 109.5 . . ?
H17B C17 H17C 109.5 . . ?
C19 C18 C23 121.5(2) . . ?
C19 C18 N3 119.91(19) . . ?
C23 C18 N3 118.56(19) . . ?
C20 C19 C18 117.8(2) . . ?
C20 C19 C24 118.5(2) . . ?
C18 C19 C24 123.68(19) . . ?
C21 C20 C19 121.4(2) . . ?
C21 C20 H20 119.3 . . ?
C19 C20 H20 119.3 . . ?
C20 C21 C22 120.1(2) . . ?
C20 C21 H21 120.0 . . ?
C22 C21 H21 120.0 . . ?
C21 C22 C23 121.2(2) . . ?
C21 C22 H22 119.4 . . ?
C23 C22 H22 119.4 . . ?
C22 C23 C18 117.7(2) . . ?
C22 C23 C27 120.2(2) . . ?
C18 C23 C27 122.1(2) . . ?
C19 C24 C25 111.1(2) . . ?
C19 C24 C26 112.1(2) . . ?
C25 C24 C26 109.6(2) . . ?
C19 C24 H24 108.0 . . ?
C25 C24 H24 108.0 . . ?
C26 C24 H24 108.0 . . ?
C24 C25 H25A 109.5 . . ?
C24 C25 H25B 109.5 . . ?
H25A C25 H25B 109.5 . . ?
C24 C25 H25C 109.5 . . ?
H25A C25 H25C 109.5 . . ?
H25B C25 H25C 109.5 . . ?
C24 C26 H26A 109.5 . . ?
C24 C26 H26B 109.5 . . ?
H26A C26 H26B 109.5 . . ?
C24 C26 H26C 109.5 . . ?
H26A C26 H26C 109.5 . . ?
H26B C26 H26C 109.5 . . ?
C23 C27 C28 112.5(2) . . ?
C23 C27 C29 112.6(2) . . ?
C28 C27 C29 110.2(2) . . ?
C23 C27 H27 107.0 . . ?
C28 C27 H27 107.0 . . ?
C29 C27 H27 107.0 . . ?
C27 C28 H28A 109.5 . . ?
C27 C28 H28B 109.5 . . ?
H28A C28 H28B 109.5 . . ?
C27 C28 H28C 109.5 . . ?
H28A C28 H28C 109.5 . . ?
H28B C28 H28C 109.5 . . ?
C27 C29 H29A 109.5 . . ?
C27 C29 H29B 109.5 . . ?
H29A C29 H29B 109.5 . . ?
C27 C29 H29C 109.5 . . ?
H29A C29 H29C 109.5 . . ?
H29B C29 H29C 109.5 . . ?
C36 C31 C32 116.5(2) . . ?
C36 C31 Al1 128.48(18) . . ?
C32 C31 Al1 115.01(17) . . ?
C33 C32 C31 122.0(2) . . ?
C33 C32 H32 119.0 . . ?
C31 C32 H32 119.0 . . ?
C32 C33 C34 119.2(2) . . ?
C32 C33 H33 120.4 . . ?
C34 C33 H33 120.4 . . ?
C35 C34 C33 120.9(2) . . ?
C35 C34 H34 119.6 . . ?
C33 C34 H34 119.6 . . ?
C34 C35 C36 120.8(3) . . ?
C34 C35 H35 119.6 . . ?
C36 C35 H35 119.6 . . ?
C31 C36 C35 120.6(2) . . ?
C31 C36 C37 122.0(2) . . ?
C35 C36 C37 117.4(2) . . ?
C36 C37 H37A 109.5 . . ?
C36 C37 H37B 109.5 . . ?
H37A C37 H37B 109.5 . . ?
C36 C37 H37C 109.5 . . ?
H37A C37 H37C 109.5 . . ?
H37B C37 H37C 109.5 . . ?

loop_
_geom_torsion_atom_site_label_1
_geom_torsion_atom_site_label_2
_geom_torsion_atom_site_label_3
_geom_torsion_atom_site_label_4
_geom_torsion
_geom_torsion_site_symmetry_1
_geom_torsion_site_symmetry_2
_geom_torsion_site_symmetry_3
_geom_torsion_site_symmetry_4
_geom_torsion_publ_flag
C6 N1 C1 C2 -165.4(2) . . . . ?
Al1 N1 C1 C2 11.1(3) . . . . ?
C6 N1 C1 C4 15.5(3) . . . . ?
Al1 N1 C1 C4 -168.01(17) . . . . ?
N1 C1 C2 C3 10.0(4) . . . . ?
C4 C1 C2 C3 -170.8(2) . . . . ?
C18 N3 C3 C2 173.2(2) . . . . ?
Al1 N3 C3 C2 -8.8(3) . . . . ?
C18 N3 C3 C5 -6.5(3) . . . . ?
Al1 N3 C3 C5 171.50(17) . . . . ?
C1 C2 C3 N3 -11.3(4) . . . . ?
C1 C2 C3 C5 168.4(2) . . . . ?
C1 N1 C6 C11 -95.4(3) . . . . ?
Al1 N1 C6 C11 87.9(2) . . . . ?
C1 N1 C6 C7 87.5(3) . . . . ?
Al1 N1 C6 C7 -89.2(2) . . . . ?
C11 C6 C7 C8 0.7(4) . . . . ?
N1 C6 C7 C8 177.8(2) . . . . ?
C11 C6 C7 C12 -179.9(2) . . . . ?
N1 C6 C7 C12 -2.8(3) . . . . ?
C6 C7 C8 C9 -0.4(4) . . . . ?
C12 C7 C8 C9 -179.8(3) . . . . ?
C7 C8 C9 C10 -0.3(5) . . . . ?
C8 C9 C10 C11 0.6(4) . . . . ?
C9 C10 C11 C6 -0.3(4) . . . . ?
C9 C10 C11 C15 -179.5(2) . . . . ?
C7 C6 C11 C10 -0.4(3) . . . . ?
N1 C6 C11 C10 -177.4(2) . . . . ?
C7 C6 C11 C15 178.8(2) . . . . ?
N1 C6 C11 C15 1.8(3) . . . . ?
C8 C7 C12 C14 -43.6(4) . . . . ?
C6 C7 C12 C14 137.0(3) . . . . ?
C8 C7 C12 C13 80.5(3) . . . . ?
C6 C7 C12 C13 -98.9(3) . . . . ?
C10 C11 C15 C16 62.2(3) . . . . ?
C6 C11 C15 C16 -116.9(2) . . . . ?
C10 C11 C15 C17 -62.4(3) . . . . ?
C6 C11 C15 C17 118.5(3) . . . . ?
C3 N3 C18 C19 86.6(2) . . . . ?
Al1 N3 C18 C19 -91.5(2) . . . . ?
C3 N3 C18 C23 -93.6(2) . . . . ?
Al1 N3 C18 C23 88.3(2) . . . . ?
C23 C18 C19 C20 2.7(3) . . . . ?
N3 C18 C19 C20 -177.53(18) . . . . ?
C23 C18 C19 C24 -176.8(2) . . . . ?
N3 C18 C19 C24 2.9(3) . . . . ?
C18 C19 C20 C21 0.6(3) . . . . ?
C24 C19 C20 C21 -179.8(2) . . . . ?
C19 C20 C21 C22 -2.1(4) . . . . ?
C20 C21 C22 C23 0.3(4) . . . . ?
C21 C22 C23 C18 2.9(3) . . . . ?
C21 C22 C23 C27 -177.1(2) . . . . ?
C19 C18 C23 C22 -4.4(3) . . . . ?
N3 C18 C23 C22 175.83(18) . . . . ?
C19 C18 C23 C27 175.5(2) . . . . ?
N3 C18 C23 C27 -4.2(3) . . . . ?
C20 C19 C24 C25 -64.7(3) . . . . ?
C18 C19 C24 C25 114.8(2) . . . . ?
C20 C19 C24 C26 58.3(3) . . . . ?
C18 C19 C24 C26 -122.1(2) . . . . ?
C22 C23 C27 C28 -91.0(3) . . . . ?
C18 C23 C27 C28 89.1(3) . . . . ?
C22 C23 C27 C29 34.3(3) . . . . ?
C18 C23 C27 C29 -145.6(2) . . . . ?
C36 C31 C32 C33 1.3(3) . . . . ?
Al1 C31 C32 C33 -176.1(2) . . . . ?
C31 C32 C33 C34 -0.2(4) . . . . ?
C32 C33 C34 C35 -0.7(4) . . . . ?
C33 C34 C35 C36 0.6(4) . . . . ?
C32 C31 C36 C35 -1.4(3) . . . . ?
Al1 C31 C36 C35 175.64(17) . . . . ?
C32 C31 C36 C37 179.7(2) . . . . ?
Al1 C31 C36 C37 -3.2(3) . . . . ?
C34 C35 C36 C31 0.5(4) . . . . ?
C34 C35 C36 C37 179.4(2) . . . . ?

_refine_diff_density_max         0.459
_refine_diff_density_min         -0.242
_refine_diff_density_rms         0.048

_shelx_res_file                  
;
TITL mrc1796_a.res in P2(1)/c
    shelx.res
    created by SHELXL-2017/1 at 16:31:05 on 05-Dec-2017
REM Old TITL MRC1796 in P21/c #14
REM SHELXT solution in P2(1)/c
REM R1 0.167, Rweak 0.117, Alpha 0.052, Orientation as input
REM Formula found by SHELXT: C35 N4 Al
CELL 0.71073 12.086016 22.193082 12.905521 90 106.0768 90
ZERR 4 0.000417 0.000669 0.000437 0 0.0037 0
LATT 1
SYMM -X,0.5+Y,0.5-Z
SFAC C H N Al Cl
UNIT 144 195.6 8 4 0.4

L.S. 100
PLAN  10
BOND $H
CONF
OMIT 0 2 1
TEMP -100
list 4
DFIX 1.49 Al1 H1
SIMU 0.005 Al1 H1
fmap 2
acta
REM <olex2.extras>
REM <HklSrc "%.\\MRC1796.hkl">
REM </olex2.extras>

WGHT    0.059800    1.597200
FVAR       3.67396
AL1   4    0.737375    0.630219    0.760924    11.00000    0.02577    0.02216 =
         0.02054    0.00038    0.00414    0.00057
PART 1
H1    2    0.821257    0.653360    0.868709    10.90000    0.01012
PART 2
CL1   5    0.831715    0.656955    0.881593    10.10000    0.03822    0.02392 =
         0.02286   -0.00339    0.00235    0.00128
PART 0
N1    3    0.815329    0.575293    0.691825    11.00000    0.02447    0.02474 =
         0.02871   -0.00020    0.00609    0.00192
N3    3    0.705375    0.689275    0.648903    11.00000    0.03149    0.02093 =
         0.02244   -0.00045    0.00809    0.00123
C1    1    0.799613    0.574608    0.585200    11.00000    0.02743    0.03169 =
         0.03212   -0.00571    0.01048    0.00144
C2    1    0.740482    0.620152    0.517792    11.00000    0.03995    0.03535 =
         0.02360   -0.00386    0.01131    0.00266
AFIX  43
H2    2    0.722799    0.612444    0.442568    11.00000   -1.20000
AFIX   0
C3    1    0.703854    0.676009    0.547404    11.00000    0.03570    0.02858 =
         0.02432    0.00174    0.00948   -0.00001
C4    1    0.844915    0.523026    0.533294    11.00000    0.05409    0.04265 =
         0.04231   -0.00479    0.01756    0.01393
AFIX 137
H4A   2    0.920228    0.510618    0.579621    11.00000   -1.50000
H4B   2    0.852860    0.535787    0.463011    11.00000   -1.50000
H4C   2    0.791174    0.489063    0.523430    11.00000   -1.50000
AFIX   0
C5    1    0.662479    0.721476    0.459043    11.00000    0.06585    0.03945 =
         0.02623    0.00474    0.01624    0.00795
AFIX 137
H5A   2    0.578367    0.724404    0.440683    11.00000   -1.50000
H5B   2    0.685558    0.708854    0.395286    11.00000   -1.50000
H5C   2    0.696497    0.760855    0.483467    11.00000   -1.50000
AFIX   0
C6    1    0.899569    0.535153    0.759939    11.00000    0.02631    0.02591 =
         0.03537   -0.00082    0.00503    0.00581
C7    1    1.014253    0.555329    0.796772    11.00000    0.02637    0.03686 =
         0.05390    0.00025    0.00615    0.00214
C8    1    1.093754    0.517821    0.864863    11.00000    0.02427    0.04820 =
         0.07465    0.00092   -0.00158    0.00611
AFIX  43
H8    2    1.171613    0.530613    0.890151    11.00000   -1.20000
AFIX   0
C9    1    1.063286    0.462656    0.896892    11.00000    0.03717    0.04422 =
         0.06525    0.00801   -0.00406    0.01731
AFIX  43
H9    2    1.119624    0.437760    0.943371    11.00000   -1.20000
AFIX   0
C10   1    0.950926    0.443752    0.861303    11.00000    0.04090    0.03016 =
         0.05577    0.00621    0.00598    0.00965
AFIX  43
H10   2    0.930093    0.405777    0.884232    11.00000   -1.20000
AFIX   0
C11   1    0.866609    0.479220    0.792059    11.00000    0.03099    0.02715 =
         0.04217   -0.00128    0.00604    0.00448
C12   1    1.050672    0.616143    0.762407    11.00000    0.02441    0.04423 =
         0.08316    0.00782    0.00663   -0.00037
AFIX  13
H12   2    0.979570    0.641040    0.735177    11.00000   -1.20000
AFIX   0
C13   1    1.107086    0.609514    0.669785    11.00000    0.05525    0.07698 =
         0.10252    0.01651    0.03305   -0.00686
AFIX 137
H13A  2    1.176482    0.584631    0.693755    11.00000   -1.50000
H13B  2    1.127956    0.649420    0.648660    11.00000   -1.50000
H13C  2    1.052756    0.590268    0.607938    11.00000   -1.50000
AFIX   0
C14   1    1.130720    0.649916    0.856533    11.00000    0.05986    0.05102 =
         0.11357   -0.00328   -0.00080   -0.01779
AFIX 137
H14A  2    1.093014    0.654795    0.914168    11.00000   -1.50000
H14B  2    1.148418    0.689662    0.832120    11.00000   -1.50000
H14C  2    1.202204    0.627010    0.883838    11.00000   -1.50000
AFIX   0
C15   1    0.743706    0.456069    0.756337    11.00000    0.03242    0.02431 =
         0.06029    0.00580    0.00319    0.00174
AFIX  13
H15   2    0.696124    0.487210    0.707902    11.00000   -1.20000
AFIX   0
C16   1    0.694107    0.447976    0.852277    11.00000    0.04485    0.03502 =
         0.08204    0.01647    0.01901    0.00155
AFIX 137
H16A  2    0.734993    0.415311    0.898339    11.00000   -1.50000
H16B  2    0.612103    0.437960    0.826086    11.00000   -1.50000
H16C  2    0.703420    0.485468    0.893927    11.00000   -1.50000
AFIX   0
C17   1    0.734023    0.397491    0.691456    11.00000    0.05927    0.03561 =
         0.07837   -0.00863   -0.00175   -0.00515
AFIX 137
H17A  2    0.766405    0.403626    0.630530    11.00000   -1.50000
H17B  2    0.652834    0.385967    0.664401    11.00000   -1.50000
H17C  2    0.776638    0.365437    0.737966    11.00000   -1.50000
AFIX   0
C18   1    0.677982    0.750537    0.672422    11.00000    0.04199    0.02157 =
         0.01906    0.00398    0.00934    0.00326
C19   1    0.562955    0.767402    0.658426    11.00000    0.04519    0.02633 =
         0.02139    0.00312    0.00707    0.00746
C20   1    0.540519    0.827432    0.678027    11.00000    0.05589    0.03008 =
         0.03355    0.00242    0.00778    0.01467
AFIX  43
H20   2    0.463299    0.839788    0.669779    11.00000   -1.20000
AFIX   0
C21   1    0.627664    0.869005    0.708971    11.00000    0.07247    0.02329 =
         0.03582    0.00112    0.01079    0.00830
AFIX  43
H21   2    0.610106    0.909885    0.719488    11.00000   -1.20000
AFIX   0
C22   1    0.740303    0.851524    0.724748    11.00000    0.06597    0.02422 =
         0.03063    0.00165    0.01231   -0.00777
AFIX  43
H22   2    0.799914    0.880609    0.746497    11.00000   -1.20000
AFIX   0
C23   1    0.768738    0.791698    0.709362    11.00000    0.04869    0.02480 =
         0.02429    0.00326    0.01247   -0.00346
C24   1    0.462342    0.724085    0.624170    11.00000    0.03441    0.03287 =
         0.03880   -0.00265    0.00470    0.00913
AFIX  13
H24   2    0.493092    0.684022    0.609968    11.00000   -1.20000
AFIX   0
C25   1    0.403165    0.715902    0.713769    11.00000    0.04283    0.04439 =
         0.06146    0.00040    0.01852    0.00681
AFIX 137
H25A  2    0.368604    0.754173    0.726436    11.00000   -1.50000
H25B  2    0.460042    0.703119    0.780129    11.00000   -1.50000
H25C  2    0.342935    0.685171    0.692146    11.00000   -1.50000
AFIX   0
C26   1    0.373200    0.744698    0.519697    11.00000    0.05086    0.07458 =
         0.04903   -0.00121   -0.00692    0.00823
AFIX 137
H26A  2    0.340014    0.783380    0.532301    11.00000   -1.50000
H26B  2    0.311914    0.714510    0.498343    11.00000   -1.50000
H26C  2    0.411084    0.749291    0.462130    11.00000   -1.50000
AFIX   0
C27   1    0.894084    0.772956    0.732491    11.00000    0.04206    0.03169 =
         0.04937    0.00251    0.01160   -0.00897
AFIX  13
H27   2    0.898464    0.729438    0.753323    11.00000   -1.20000
AFIX   0
C28   1    0.939175    0.778115    0.633576    11.00000    0.06037    0.06259 =
         0.07306   -0.00674    0.03312   -0.01405
AFIX 137
H28A  2    0.897063    0.750089    0.577849    11.00000   -1.50000
H28B  2    1.021381    0.768170    0.653623    11.00000   -1.50000
H28C  2    0.928062    0.819401    0.605681    11.00000   -1.50000
AFIX   0
C29   1    0.972606    0.807424    0.827305    11.00000    0.05723    0.07227 =
         0.06451   -0.00506    0.00641   -0.01545
AFIX 137
H29A  2    0.976843    0.849756    0.807127    11.00000   -1.50000
H29B  2    1.049884    0.789706    0.845901    11.00000   -1.50000
H29C  2    0.941397    0.804894    0.889629    11.00000   -1.50000
AFIX   0
C31   1    0.599374    0.595747    0.791695    11.00000    0.03190    0.02177 =
         0.03842    0.00474    0.01177    0.00487
C32   1    0.596678    0.600613    0.902323    11.00000    0.04597    0.03013 =
         0.04169    0.00234    0.01501    0.00143
AFIX  43
H32   2    0.656874    0.621683    0.952164    11.00000   -1.20000
AFIX   0
C33   1    0.510111    0.575829    0.937805    11.00000    0.06611    0.04842 =
         0.04640    0.00477    0.03011    0.00558
AFIX  43
H33   2    0.510526    0.579549    1.011245    11.00000   -1.20000
AFIX   0
C34   1    0.421873    0.545259    0.865435    11.00000    0.04195    0.04324 =
         0.07106    0.00554    0.02631   -0.00104
AFIX  43
H34   2    0.362059    0.527558    0.889861    11.00000   -1.20000
AFIX   0
C35   1    0.419734    0.540269    0.760371    11.00000    0.03405    0.03316 =
         0.06542    0.00699    0.01528    0.00282
AFIX  43
H35   2    0.358055    0.519467    0.711840    11.00000   -1.20000
AFIX   0
C36   1    0.508018    0.565594    0.722062    11.00000    0.03210    0.02743 =
         0.04165    0.00084    0.00595    0.00632
C37   1    0.499830    0.557601    0.606300    11.00000    0.04131    0.04034 =
         0.04725   -0.00440    0.00570   -0.00059
AFIX 137
H37A  2    0.435349    0.581463    0.562827    11.00000   -1.50000
H37B  2    0.487151    0.514939    0.587075    11.00000   -1.50000
H37C  2    0.571570    0.571109    0.592360    11.00000   -1.50000
AFIX   0
HKLF 4


REM  mrc1796_a.res in P2(1)/c
REM R1 =  0.0589 for    4878 Fo > 4sig(Fo)  and  0.0870 for all    6657 data
REM    376 parameters refined using      7 restraints

END

WGHT      0.0685      2.0519

REM Highest difference peak  0.459,  deepest hole -0.242,  1-sigma level  0.048
Q1    1   0.4135  0.5315  0.6295  11.00000  0.05    0.46
Q2    1   0.8291  0.6760  0.8685  11.00000  0.05    0.46
Q3    1   0.7988  0.6542  0.8465  11.00000  0.05    0.45
Q4    1   0.8101  0.6682  0.8916  11.00000  0.05    0.45
Q5    1   0.8723  0.6494  0.8833  11.00000  0.05    0.45
Q6    1   0.5336  0.5782  0.8315  11.00000  0.05    0.43
Q7    1   0.5754  0.5835  0.7403  11.00000  0.05    0.28
Q8    1   0.6602  0.6134  0.7742  11.00000  0.05    0.27
Q9    1   0.6155  0.7587  0.4700  11.00000  0.05    0.26
Q10   1   0.7886  0.6015  0.7185  11.00000  0.05    0.26
;
_shelx_res_checksum              24512

_chemical_name_systematic        Dipp-BDIAlH(o-tol)
_exptl_crystal_recrystallization_method 
'Re-crystallisation from solvent: hexane'
_chemical_properties_physical    Air-sensitive,Moisture-sensitive
####################################################################### 
# 
# This file contains crystal structure data downloaded from the 
# Cambridge Structural Database (CSD) hosted by the Cambridge 
# Crystallographic Data Centre (CCDC).
# 
# Full information about CCDC data access policies and citation 
# guidelines are available at http://www.ccdc.cam.ac.uk/access/V1 
# 
# Audit and citation data items may have been added by the CCDC. 
# Please retain this information to preserve the provenance of 
# this file and to allow appropriate attribution of the data. 
# 
#######################################################################

data_3a
_database_code_depnum_ccdc_archive 'CCDC 1829420'
_audit_update_record             
;
2018-03-13 deposited with the CCDC.
2018-05-29 downloaded from the CCDC.
;

_audit_creation_method           SHELXL-2016/6
_shelx_SHELXL_version_number     2016/6
_chemical_formula_moiety         'C35 H47 Al N2'
_chemical_formula_sum            'C35 H47 Al N2'
_chemical_formula_weight         522.72

loop_
_atom_type_symbol
_atom_type_description
_atom_type_scat_dispersion_real
_atom_type_scat_dispersion_imag
_atom_type_scat_source
C C 0.0033 0.0016 'International Tables Vol C Tables 4.2.6.8 and 6.1.1.4'
H H 0.0000 0.0000 'International Tables Vol C Tables 4.2.6.8 and 6.1.1.4'
Al Al 0.0645 0.0514 'International Tables Vol C Tables 4.2.6.8 and 6.1.1.4'
N N 0.0061 0.0033 'International Tables Vol C Tables 4.2.6.8 and 6.1.1.4'

_space_group_crystal_system      orthorhombic
_space_group_IT_number           62
_space_group_name_H-M_alt        'P n m a'
_space_group_name_Hall           '-P 2ac 2n'

_shelx_space_group_comment       
;
The symmetry employed for this shelxl refinement is uniquely defined
by the following loop, which should always be used as a source of
symmetry information in preference to the above space-group names.
They are only intended as comments.
;

loop_
_space_group_symop_operation_xyz
'x, y, z'
'-x+1/2, -y, z+1/2'
'x+1/2, -y+1/2, -z+1/2'
'-x, y+1/2, -z'
'-x, -y, -z'
'x-1/2, y, -z-1/2'
'-x-1/2, y-1/2, z-1/2'
'x, -y-1/2, z'

_cell_length_a                   16.6858(14)
_cell_length_b                   20.950(2)
_cell_length_c                   9.0089(9)
_cell_angle_alpha                90
_cell_angle_beta                 90
_cell_angle_gamma                90
_cell_volume                     3149.1(5)
_cell_formula_units_Z            4
_cell_measurement_temperature    173(2)
_cell_measurement_reflns_used    2032
_cell_measurement_theta_min      2.6100
_cell_measurement_theta_max      27.2050

_exptl_crystal_description       block
_exptl_crystal_colour            colourless
_exptl_crystal_density_meas      ?
_exptl_crystal_density_method    ?
_exptl_crystal_density_diffrn    1.103
_exptl_crystal_F_000             1136
_exptl_transmission_factor_min   ?
_exptl_transmission_factor_max   ?
_exptl_crystal_size_max          0.28
_exptl_crystal_size_mid          0.24
_exptl_crystal_size_min          0.15
_exptl_absorpt_coefficient_mu    0.089
_shelx_estimated_absorpt_T_min   ?
_shelx_estimated_absorpt_T_max   ?
_exptl_absorpt_correction_T_min  0.75405
_exptl_absorpt_correction_T_max  1.00000
_exptl_absorpt_correction_type   multi-scan
_exptl_absorpt_process_details   
;
CrysAlisPro 1.171.38.43 (Rigaku Oxford Diffraction, 2015)
Empirical absorption correction using spherical harmonics,
 implemented in SCALE3 ABSPACK scaling algorithm.
;
_oxdiff_exptl_absorpt_empirical_full_min 0.791
_oxdiff_exptl_absorpt_empirical_full_max 1.290
_oxdiff_exptl_absorpt_empirical_details 
;
Empirical correction (ABSPACK) includes:
- Absorption correction using spherical harmonics
- Frame scaling
;
_diffrn_ambient_temperature      173(2)
_diffrn_ambient_environment      N~2~
_diffrn_source                   'fine-focus sealed X-ray tube'
_diffrn_source_type              'Enhance (Mo) X-ray Source'
_diffrn_radiation_probe          x-ray
_diffrn_radiation_type           'Mo K\a'
_diffrn_radiation_wavelength     0.71073
_diffrn_radiation_monochromator  graphite
_diffrn_measurement_device       'four-circle diffractometer'
_diffrn_measurement_device_type  'Xcalibur, Eos'
_diffrn_detector                 'CCD plate'
_diffrn_detector_type            Eos
_diffrn_detector_area_resol_mean 16.0382
_diffrn_reflns_number            6552
_diffrn_reflns_av_unetI/netI     0.0838
_diffrn_reflns_av_R_equivalents  0.0401
_diffrn_reflns_limit_h_min       -21
_diffrn_reflns_limit_h_max       20
_diffrn_reflns_limit_k_min       -27
_diffrn_reflns_limit_k_max       27
_diffrn_reflns_limit_l_min       -11
_diffrn_reflns_limit_l_max       7
_diffrn_reflns_theta_min         2.441
_diffrn_reflns_theta_max         28.331
_diffrn_reflns_theta_full        25.242
_diffrn_measured_fraction_theta_max 0.826
_diffrn_measured_fraction_theta_full 0.991
_diffrn_reflns_Laue_measured_fraction_max 0.826
_diffrn_reflns_Laue_measured_fraction_full 0.991
_diffrn_reflns_point_group_measured_fraction_max 0.826
_diffrn_reflns_point_group_measured_fraction_full 0.991
_reflns_number_total             6552
_reflns_number_gt                3920
_reflns_threshold_expression     'I > 2\s(I)'
_reflns_Friedel_coverage         0.000
_reflns_Friedel_fraction_max     .
_reflns_Friedel_fraction_full    .

_reflns_special_details          
;
 _reflns_Friedel_fraction is defined as the number of unique
 Friedel pairs measured divided by the number that would be
 possible theoretically, ignoring centric projections and
 systematic absences.
;

_computing_data_collection       'CrysAlisPro 1.171.38.43 (Rigaku OD, 2015)'
_computing_cell_refinement       'CrysAlisPro 1.171.38.43 (Rigaku OD, 2015)'
_computing_data_reduction        'CrysAlisPro 1.171.38.43 (Rigaku OD, 2015)'
_computing_structure_solution    ?
_computing_structure_refinement  'SHELXL-2016/6 (Sheldrick, 2016)'
_computing_molecular_graphics    ?
_computing_publication_material  ?
_refine_special_details          
'The structure was refined as a 2-component twin with an approx 56:44 ratio.,Twin'
_refine_ls_structure_factor_coef Fsqd
_refine_ls_matrix_type           full
_refine_ls_weighting_scheme      calc
_refine_ls_weighting_details     
'w=1/[\s^2^(Fo^2^)+(0.1132P)^2^] where P=(Fo^2^+2Fc^2^)/3'
_atom_sites_solution_primary     ?
_atom_sites_solution_secondary   ?
_atom_sites_solution_hydrogens   mixed
_refine_ls_hydrogen_treatment    mixed
_refine_ls_extinction_method     none
_refine_ls_extinction_coef       .
_refine_ls_number_reflns         6552
_refine_ls_number_parameters     187
_refine_ls_number_restraints     0
_refine_ls_R_factor_all          0.0844
_refine_ls_R_factor_gt           0.0479
_refine_ls_wR_factor_ref         0.1371
_refine_ls_wR_factor_gt          0.1258
_refine_ls_goodness_of_fit_ref   0.699
_refine_ls_restrained_S_all      0.699
_refine_ls_shift/su_max          0.000
_refine_ls_shift/su_mean         0.000

loop_
_atom_site_label
_atom_site_type_symbol
_atom_site_fract_x
_atom_site_fract_y
_atom_site_fract_z
_atom_site_U_iso_or_equiv
_atom_site_adp_type
_atom_site_occupancy
_atom_site_site_symmetry_order
_atom_site_calc_flag
_atom_site_refinement_flags_posn
_atom_site_refinement_flags_adp
_atom_site_refinement_flags_occupancy
_atom_site_disorder_assembly
_atom_site_disorder_group
Al1 Al 0.15645(5) 0.250000 0.44469(10) 0.0193(2) Uani 1 2 d S T P . .
H1 H 0.2201(12) 0.250000 0.560(3) 0.005(6) Uiso 1 2 d S . P . .
N1 N 0.17843(9) 0.31742(7) 0.30904(18) 0.0183(4) Uani 1 1 d . . . . .
C1 C 0.23647(11) 0.30975(9) 0.2089(2) 0.0197(5) Uani 1 1 d . . . . .
C2 C 0.26790(16) 0.250000 0.1715(3) 0.0212(7) Uani 1 2 d S T P . .
H2 H 0.315841 0.250000 0.114650 0.025 Uiso 1 2 calc R U P . .
C3 C 0.26895(13) 0.36648(10) 0.1265(3) 0.0294(6) Uani 1 1 d . . . . .
H3A H 0.228695 0.381837 0.055824 0.044 Uiso 1 1 calc R U . . .
H3B H 0.317584 0.354088 0.072760 0.044 Uiso 1 1 calc R U . . .
H3C H 0.281774 0.400516 0.197260 0.044 Uiso 1 1 calc R U . . .
C4 C 0.14243(11) 0.38007(9) 0.3259(2) 0.0235(5) Uani 1 1 d . . . . .
C5 C 0.17330(12) 0.42214(9) 0.4319(3) 0.0276(5) Uani 1 1 d . . . . .
C6 C 0.13509(14) 0.48107(10) 0.4494(3) 0.0412(7) Uani 1 1 d . . . . .
H6 H 0.154949 0.510642 0.520403 0.049 Uiso 1 1 calc R U . . .
C7 C 0.06919(15) 0.49688(12) 0.3653(3) 0.0471(7) Uani 1 1 d . . . . .
H7 H 0.043891 0.537089 0.378769 0.057 Uiso 1 1 calc R U . . .
C8 C 0.04001(13) 0.45489(12) 0.2625(3) 0.0400(7) Uani 1 1 d . . . . .
H8 H -0.005578 0.466539 0.205439 0.048 Uiso 1 1 calc R U . . .
C9 C 0.07534(12) 0.39548(10) 0.2392(3) 0.0305(6) Uani 1 1 d . . . . .
C10 C 0.24547(12) 0.40643(11) 0.5269(3) 0.0335(6) Uani 1 1 d . . . . .
H10 H 0.269315 0.365862 0.488509 0.040 Uiso 1 1 calc R U . . .
C11 C 0.31003(14) 0.45845(12) 0.5179(3) 0.0529(8) Uani 1 1 d . . . . .
H11A H 0.323155 0.466750 0.413660 0.079 Uiso 1 1 calc R U . . .
H11B H 0.358228 0.444132 0.570406 0.079 Uiso 1 1 calc R U . . .
H11C H 0.289931 0.497693 0.563966 0.079 Uiso 1 1 calc R U . . .
C12 C 0.22102(16) 0.39534(15) 0.6887(3) 0.0539(8) Uani 1 1 d . . . . .
H12A H 0.196135 0.434139 0.728271 0.081 Uiso 1 1 calc R U . . .
H12B H 0.268609 0.384797 0.747546 0.081 Uiso 1 1 calc R U . . .
H12C H 0.182672 0.359972 0.693802 0.081 Uiso 1 1 calc R U . . .
C13 C 0.04136(14) 0.35115(14) 0.1240(3) 0.0485(7) Uani 1 1 d . . . A 1
H13 H 0.072468 0.310358 0.126364 0.058 Uiso 1 1 calc R U . A 1
C14 C -0.04607(15) 0.33594(14) 0.1505(4) 0.0607(9) Uani 1 1 d . . . A 1
H14A H -0.051685 0.312540 0.244101 0.091 Uiso 1 1 calc R U . A 1
H14B H -0.066388 0.309684 0.068688 0.091 Uiso 1 1 calc R U . A 1
H14C H -0.076807 0.375735 0.155814 0.091 Uiso 1 1 calc R U . A 1
C15 C 0.04973(19) 0.3809(2) -0.0318(4) 0.1007(15) Uani 1 1 d . . . A 1
H15A H 0.011936 0.416395 -0.041924 0.151 Uiso 1 1 calc R U . A 1
H15B H 0.038020 0.348451 -0.107183 0.151 Uiso 1 1 calc R U . A 1
H15C H 0.104553 0.396602 -0.045269 0.151 Uiso 1 1 calc R U . A 1
C21 C 0.04665(16) 0.250000 0.5295(3) 0.0234(7) Uani 1 2 d S T P B 1
C22 C 0.00749(12) 0.30627(10) 0.5703(3) 0.0299(5) Uani 1 1 d . . . B 1
H22 H 0.031249 0.345994 0.544810 0.036 Uiso 1 1 calc R U . B 1
C23 C -0.06462(13) 0.30644(11) 0.6465(3) 0.0346(6) Uani 1 1 d . . . B 1
H23 H -0.089124 0.345866 0.672102 0.042 Uiso 1 1 calc R U . B 1
C24 C -0.10099(17) 0.250000 0.6854(4) 0.0311(8) Uani 1 2 d S T P B 1
H24 H -0.150307 0.250000 0.738059 0.037 Uiso 1 2 calc R U P B 1

loop_
_atom_site_aniso_label
_atom_site_aniso_U_11
_atom_site_aniso_U_22
_atom_site_aniso_U_33
_atom_site_aniso_U_23
_atom_site_aniso_U_13
_atom_site_aniso_U_12
Al1 0.0235(4) 0.0159(4) 0.0184(5) 0.000 0.0027(4) 0.000
N1 0.0207(8) 0.0141(8) 0.0202(10) -0.0001(7) 0.0022(8) 0.0024(7)
C1 0.0197(10) 0.0204(11) 0.0189(11) 0.0021(9) 0.0006(9) -0.0012(9)
C2 0.0179(13) 0.0212(15) 0.0245(18) 0.000 0.0057(13) 0.000
C3 0.0334(12) 0.0217(12) 0.0333(14) 0.0047(10) 0.0089(11) -0.0021(10)
C4 0.0254(11) 0.0159(10) 0.0292(13) 0.0064(9) 0.0110(10) 0.0031(9)
C5 0.0320(12) 0.0165(10) 0.0342(13) -0.0013(10) 0.0125(11) -0.0002(9)
C6 0.0437(14) 0.0209(12) 0.0591(18) -0.0073(13) 0.0159(14) 0.0001(10)
C7 0.0472(15) 0.0210(13) 0.073(2) 0.0051(14) 0.0246(15) 0.0134(12)
C8 0.0323(12) 0.0357(14) 0.0519(18) 0.0173(13) 0.0108(12) 0.0134(11)
C9 0.0260(11) 0.0313(13) 0.0341(14) 0.0098(12) 0.0081(11) 0.0067(11)
C10 0.0362(12) 0.0247(12) 0.0396(15) -0.0141(11) 0.0020(11) -0.0021(10)
C11 0.0431(14) 0.0342(15) 0.081(2) -0.0206(15) 0.0014(15) -0.0076(12)
C12 0.0609(16) 0.0622(19) 0.0385(17) -0.0137(15) 0.0014(14) -0.0021(14)
C13 0.0363(14) 0.0603(18) 0.0490(19) -0.0029(15) -0.0127(13) 0.0154(13)
C14 0.0524(17) 0.0495(18) 0.080(2) 0.0134(17) -0.0117(16) -0.0084(14)
C15 0.063(2) 0.198(5) 0.041(2) -0.006(3) -0.0040(17) -0.035(2)
C21 0.0289(15) 0.0235(16) 0.0180(18) 0.000 0.0017(13) 0.000
C22 0.0279(11) 0.0288(12) 0.0330(14) -0.0022(11) 0.0066(11) -0.0020(10)
C23 0.0310(12) 0.0386(14) 0.0343(15) -0.0077(12) 0.0047(11) 0.0062(11)
C24 0.0213(15) 0.047(2) 0.026(2) 0.000 0.0046(14) 0.000

_geom_special_details            
;
 All esds (except the esd in the dihedral angle between two l.s. planes)
 are estimated using the full covariance matrix.  The cell esds are taken
 into account individually in the estimation of esds in distances, angles
 and torsion angles; correlations between esds in cell parameters are only
 used when they are defined by crystal symmetry.  An approximate (isotropic)
 treatment of cell esds is used for estimating esds involving l.s. planes.
;

loop_
_geom_bond_atom_site_label_1
_geom_bond_atom_site_label_2
_geom_bond_distance
_geom_bond_site_symmetry_2
_geom_bond_publ_flag
Al1 N1 1.9034(17) 8_565 ?
Al1 N1 1.9034(17) . ?
Al1 C21 1.985(3) . ?
Al1 H1 1.48(2) . ?
N1 C1 1.334(2) . ?
N1 C4 1.451(2) . ?
C1 C2 1.398(2) . ?
C1 C3 1.502(3) . ?
C2 H2 0.9500 . ?
C3 H3A 0.9800 . ?
C3 H3B 0.9800 . ?
C3 H3C 0.9800 . ?
C4 C5 1.398(3) . ?
C4 C9 1.402(3) . ?
C5 C6 1.398(3) . ?
C5 C10 1.513(3) . ?
C6 C7 1.376(4) . ?
C6 H6 0.9500 . ?
C7 C8 1.367(4) . ?
C7 H7 0.9500 . ?
C8 C9 1.393(3) . ?
C8 H8 0.9500 . ?
C9 C13 1.504(3) . ?
C10 C12 1.531(3) . ?
C10 C11 1.535(3) . ?
C10 H10 1.0000 . ?
C11 H11A 0.9800 . ?
C11 H11B 0.9800 . ?
C11 H11C 0.9800 . ?
C12 H12A 0.9800 . ?
C12 H12B 0.9800 . ?
C12 H12C 0.9800 . ?
C13 C14 1.512(4) . ?
C13 C15 1.542(4) . ?
C13 H13 1.0000 . ?
C14 H14A 0.9800 . ?
C14 H14B 0.9800 . ?
C14 H14C 0.9800 . ?
C15 H15A 0.9800 . ?
C15 H15B 0.9800 . ?
C15 H15C 0.9800 . ?
C21 C22 1.397(2) . ?
C21 C22 1.397(2) 8_565 ?
C22 C23 1.385(3) . ?
C22 H22 0.9500 . ?
C23 C24 1.374(3) . ?
C23 H23 0.9500 . ?
C24 H24 0.9500 . ?

loop_
_geom_angle_atom_site_label_1
_geom_angle_atom_site_label_2
_geom_angle_atom_site_label_3
_geom_angle
_geom_angle_site_symmetry_1
_geom_angle_site_symmetry_3
_geom_angle_publ_flag
N1 Al1 N1 95.82(10) 8_565 . ?
N1 Al1 C21 115.14(7) 8_565 . ?
N1 Al1 C21 115.14(7) . . ?
N1 Al1 H1 108.1(5) 8_565 . ?
N1 Al1 H1 108.1(5) . . ?
C21 Al1 H1 113.0(9) . . ?
C1 N1 C4 118.71(15) . . ?
C1 N1 Al1 119.02(12) . . ?
C4 N1 Al1 121.61(13) . . ?
N1 C1 C2 122.89(19) . . ?
N1 C1 C3 120.07(17) . . ?
C2 C1 C3 117.01(19) . . ?
C1 C2 C1 127.1(3) 8_565 . ?
C1 C2 H2 116.5 8_565 . ?
C1 C2 H2 116.5 . . ?
C1 C3 H3A 109.5 . . ?
C1 C3 H3B 109.5 . . ?
H3A C3 H3B 109.5 . . ?
C1 C3 H3C 109.5 . . ?
H3A C3 H3C 109.5 . . ?
H3B C3 H3C 109.5 . . ?
C5 C4 C9 121.96(19) . . ?
C5 C4 N1 119.27(18) . . ?
C9 C4 N1 118.71(19) . . ?
C4 C5 C6 117.7(2) . . ?
C4 C5 C10 122.84(17) . . ?
C6 C5 C10 119.4(2) . . ?
C7 C6 C5 121.0(2) . . ?
C7 C6 H6 119.5 . . ?
C5 C6 H6 119.5 . . ?
C8 C7 C6 120.2(2) . . ?
C8 C7 H7 119.9 . . ?
C6 C7 H7 119.9 . . ?
C7 C8 C9 121.7(2) . . ?
C7 C8 H8 119.1 . . ?
C9 C8 H8 119.1 . . ?
C8 C9 C4 117.4(2) . . ?
C8 C9 C13 119.7(2) . . ?
C4 C9 C13 122.9(2) . . ?
C5 C10 C12 111.04(19) . . ?
C5 C10 C11 112.0(2) . . ?
C12 C10 C11 110.2(2) . . ?
C5 C10 H10 107.8 . . ?
C12 C10 H10 107.8 . . ?
C11 C10 H10 107.8 . . ?
C10 C11 H11A 109.5 . . ?
C10 C11 H11B 109.5 . . ?
H11A C11 H11B 109.5 . . ?
C10 C11 H11C 109.5 . . ?
H11A C11 H11C 109.5 . . ?
H11B C11 H11C 109.5 . . ?
C10 C12 H12A 109.5 . . ?
C10 C12 H12B 109.5 . . ?
H12A C12 H12B 109.5 . . ?
C10 C12 H12C 109.5 . . ?
H12A C12 H12C 109.5 . . ?
H12B C12 H12C 109.5 . . ?
C9 C13 C14 112.6(2) . . ?
C9 C13 C15 110.2(3) . . ?
C14 C13 C15 108.4(2) . . ?
C9 C13 H13 108.5 . . ?
C14 C13 H13 108.5 . . ?
C15 C13 H13 108.5 . . ?
C13 C14 H14A 109.5 . . ?
C13 C14 H14B 109.5 . . ?
H14A C14 H14B 109.5 . . ?
C13 C14 H14C 109.5 . . ?
H14A C14 H14C 109.5 . . ?
H14B C14 H14C 109.5 . . ?
C13 C15 H15A 109.5 . . ?
C13 C15 H15B 109.5 . . ?
H15A C15 H15B 109.5 . . ?
C13 C15 H15C 109.5 . . ?
H15A C15 H15C 109.5 . . ?
H15B C15 H15C 109.5 . . ?
C22 C21 C22 115.1(2) . 8_565 ?
C22 C21 Al1 122.21(12) . . ?
C22 C21 Al1 122.21(12) 8_565 . ?
C23 C22 C21 122.6(2) . . ?
C23 C22 H22 118.7 . . ?
C21 C22 H22 118.7 . . ?
C24 C23 C22 120.5(2) . . ?
C24 C23 H23 119.8 . . ?
C22 C23 H23 119.8 . . ?
C23 C24 C23 118.7(3) . 8_565 ?
C23 C24 H24 120.6 . . ?
C23 C24 H24 120.6 8_565 . ?

loop_
_geom_torsion_atom_site_label_1
_geom_torsion_atom_site_label_2
_geom_torsion_atom_site_label_3
_geom_torsion_atom_site_label_4
_geom_torsion
_geom_torsion_site_symmetry_1
_geom_torsion_site_symmetry_2
_geom_torsion_site_symmetry_3
_geom_torsion_site_symmetry_4
_geom_torsion_publ_flag
C4 N1 C1 C2 -171.9(2) . . . . ?
Al1 N1 C1 C2 17.3(3) . . . . ?
C4 N1 C1 C3 5.9(3) . . . . ?
Al1 N1 C1 C3 -164.89(15) . . . . ?
N1 C1 C2 C1 12.2(5) . . . 8_565 ?
C3 C1 C2 C1 -165.6(2) . . . 8_565 ?
C1 N1 C4 C5 -92.7(2) . . . . ?
Al1 N1 C4 C5 77.9(2) . . . . ?
C1 N1 C4 C9 90.0(2) . . . . ?
Al1 N1 C4 C9 -99.5(2) . . . . ?
C9 C4 C5 C6 -0.2(3) . . . . ?
N1 C4 C5 C6 -177.42(18) . . . . ?
C9 C4 C5 C10 179.8(2) . . . . ?
N1 C4 C5 C10 2.6(3) . . . . ?
C4 C5 C6 C7 0.2(3) . . . . ?
C10 C5 C6 C7 -179.8(2) . . . . ?
C5 C6 C7 C8 -0.1(4) . . . . ?
C6 C7 C8 C9 0.0(4) . . . . ?
C7 C8 C9 C4 0.1(3) . . . . ?
C7 C8 C9 C13 -179.5(2) . . . . ?
C5 C4 C9 C8 0.0(3) . . . . ?
N1 C4 C9 C8 177.27(18) . . . . ?
C5 C4 C9 C13 179.7(2) . . . . ?
N1 C4 C9 C13 -3.1(3) . . . . ?
C4 C5 C10 C12 -109.5(2) . . . . ?
C6 C5 C10 C12 70.5(3) . . . . ?
C4 C5 C10 C11 126.9(2) . . . . ?
C6 C5 C10 C11 -53.1(3) . . . . ?
C8 C9 C13 C14 -57.1(3) . . . . ?
C4 C9 C13 C14 123.2(2) . . . . ?
C8 C9 C13 C15 64.1(3) . . . . ?
C4 C9 C13 C15 -115.6(3) . . . . ?
C22 C21 C22 C23 0.4(4) 8_565 . . . ?
Al1 C21 C22 C23 -171.63(19) . . . . ?
C21 C22 C23 C24 0.0(4) . . . . ?
C22 C23 C24 C23 -0.3(5) . . . 8_565 ?

_refine_diff_density_max         0.480
_refine_diff_density_min         -0.477
_refine_diff_density_rms         0.052

_shelx_res_file                  
;
TITL MRC1738 in Pnma #62
    shelx.res
    created by SHELXL-2016/6 at 16:00:42 on 05-Jun-2017
REM reset to Pnma #62
CELL 0.71073 16.6858 20.94951 9.0089 90 90 90
ZERR 4 0.00144 0.0021 0.00089 0 0 0
LATT 1
SYMM 0.5-X,-Y,0.5+Z
SYMM 0.5+X,0.5-Y,0.5-Z
SYMM -X,0.5+Y,-Z
SFAC C H Al N
UNIT 140 188 4 8

L.S. 12
PLAN  10
BOND $H
CONF
TEMP -100
fmap 2
acta
OMIT 0 -1 -1
OMIT 0 -1 1
OMIT 1 0 -1
OMIT 0 1 3
REM <olex2.extras>
REM <HklSrc "%.\\MRC1738_twin1_hklf5.hkl">
REM </olex2.extras>

WGHT    0.113200
BASF   0.43506
FVAR       4.24451
AL1   3    0.156452    0.250000    0.444691    10.50000    0.02350    0.01587 =
         0.01839    0.00000    0.00266    0.00000
H1    2    0.220059    0.250000    0.559877    10.50000    0.00545
N1    4    0.178429    0.317422    0.309042    11.00000    0.02075    0.01407 =
         0.02021   -0.00006    0.00220    0.00241
C1    1    0.236466    0.309754    0.208853    11.00000    0.01966    0.02044 =
         0.01895    0.00210    0.00061   -0.00119
C2    1    0.267904    0.250000    0.171542    10.50000    0.01793    0.02115 =
         0.02450    0.00000    0.00572    0.00000
AFIX  43
H2    2    0.315841    0.250000    0.114650    10.50000   -1.20000
AFIX   0
C3    1    0.268953    0.366477    0.126520    11.00000    0.03336    0.02167 =
         0.03329    0.00465    0.00892   -0.00208
AFIX 137
H3A   2    0.228695    0.381837    0.055824    11.00000   -1.50000
H3B   2    0.317584    0.354088    0.072760    11.00000   -1.50000
H3C   2    0.281774    0.400516    0.197260    11.00000   -1.50000
AFIX   0
C4    1    0.142425    0.380066    0.325897    11.00000    0.02540    0.01594 =
         0.02918    0.00643    0.01096    0.00308
C5    1    0.173303    0.422138    0.431932    11.00000    0.03204    0.01654 =
         0.03424   -0.00129    0.01251   -0.00025
C6    1    0.135095    0.481074    0.449407    11.00000    0.04370    0.02093 =
         0.05910   -0.00731    0.01586    0.00014
AFIX  43
H6    2    0.154949    0.510642    0.520403    11.00000   -1.20000
AFIX   0
C7    1    0.069193    0.496879    0.365337    11.00000    0.04720    0.02102 =
         0.07304    0.00507    0.02463    0.01337
AFIX  43
H7    2    0.043891    0.537089    0.378769    11.00000   -1.20000
AFIX   0
C8    1    0.040006    0.454893    0.262523    11.00000    0.03230    0.03569 =
         0.05187    0.01732    0.01083    0.01337
AFIX  43
H8    2   -0.005578    0.466539    0.205439    11.00000   -1.20000
AFIX   0
C9    1    0.075337    0.395479    0.239242    11.00000    0.02599    0.03130 =
         0.03412    0.00981    0.00811    0.00670
C10   1    0.245469    0.406427    0.526878    11.00000    0.03622    0.02466 =
         0.03962   -0.01409    0.00203   -0.00207
AFIX  13
H10   2    0.269315    0.365862    0.488509    11.00000   -1.20000
AFIX   0
C11   1    0.310028    0.458450    0.517918    11.00000    0.04307    0.03419 =
         0.08145   -0.02058    0.00138   -0.00765
AFIX 137
H11A  2    0.323155    0.466750    0.413660    11.00000   -1.50000
H11B  2    0.358228    0.444132    0.570406    11.00000   -1.50000
H11C  2    0.289931    0.497693    0.563966    11.00000   -1.50000
AFIX   0
C12   1    0.221020    0.395335    0.688692    11.00000    0.06095    0.06223 =
         0.03853   -0.01372    0.00142   -0.00206
AFIX 137
H12A  2    0.196135    0.434139    0.728271    11.00000   -1.50000
H12B  2    0.268609    0.384797    0.747546    11.00000   -1.50000
H12C  2    0.182672    0.359972    0.693802    11.00000   -1.50000
AFIX   0
PART 1
C13   1    0.041362    0.351146    0.124001    11.00000    0.03625    0.06029 =
         0.04901   -0.00287   -0.01273    0.01542
AFIX  13
H13   2    0.072468    0.310358    0.126364    11.00000   -1.20000
AFIX   0
C14   1   -0.046073    0.335938    0.150481    11.00000    0.05235    0.04948 =
         0.08014    0.01337   -0.01171   -0.00840
AFIX 137
H14A  2   -0.051685    0.312540    0.244101    11.00000   -1.50000
H14B  2   -0.066388    0.309684    0.068688    11.00000   -1.50000
H14C  2   -0.076807    0.375735    0.155814    11.00000   -1.50000
AFIX   0
C15   1    0.049730    0.380854   -0.031781    11.00000    0.06272    0.19820 =
         0.04103   -0.00622   -0.00401   -0.03498
AFIX 137
H15A  2    0.011936    0.416395   -0.041924    11.00000   -1.50000
H15B  2    0.038020    0.348451   -0.107183    11.00000   -1.50000
H15C  2    0.104553    0.396602   -0.045269    11.00000   -1.50000
AFIX   0
C21   1    0.046652    0.250000    0.529486    10.50000    0.02889    0.02347 =
         0.01799    0.00000    0.00166    0.00000
C22   1    0.007485    0.306272    0.570316    11.00000    0.02786    0.02880 =
         0.03295   -0.00218    0.00663   -0.00199
AFIX  43
H22   2    0.031249    0.345994    0.544810    11.00000   -1.20000
AFIX   0
C23   1   -0.064624    0.306439    0.646512    11.00000    0.03101    0.03856 =
         0.03429   -0.00766    0.00472    0.00617
AFIX  43
H23   2   -0.089124    0.345866    0.672102    11.00000   -1.20000
AFIX   0
C24   1   -0.100989    0.250000    0.685368    10.50000    0.02134    0.04655 =
         0.02555    0.00000    0.00456    0.00000
AFIX  43
H24   2   -0.150307    0.250000    0.738059    10.50000   -1.20000
AFIX   0
HKLF 5


REM  MRC1738 in Pnma #62
REM R1 =  0.0479 for    3920 Fo > 4sig(Fo)  and  0.0844 for all    6552 data
REM    187 parameters refined using      0 restraints

END

WGHT      0.0695      0.0000

REM Highest difference peak  0.480,  deepest hole -0.477,  1-sigma level  0.052
Q1    1   0.0780  0.3284 -0.0130  11.00000  0.05    0.48
Q2    1   0.3008  0.2500  0.0455  10.50000  0.05    0.21
Q3    1   0.1749  0.2889  0.3762  11.00000  0.05    0.20
Q4    1   0.0966  0.2500  0.5021  10.50000  0.05    0.19
Q5    1  -0.0938  0.2809  0.6550  11.00000  0.05    0.19
Q6    1  -0.0611  0.2950  0.0338  11.00000  0.05    0.18
Q7    1   0.0247  0.3208  0.1753  11.00000  0.05    0.18
Q8    1  -0.1383  0.2500  0.7063  10.50000  0.05    0.18
Q9    1   0.0979  0.3823  0.3071  11.00000  0.05    0.18
Q10   1  -0.0865  0.3485  0.0757  11.00000  0.05    0.17
;
_shelx_res_checksum              66881

_chemical_name_systematic        Dipp-BDIAlH(Ph)
_exptl_crystal_recrystallization_method 
'Re-crystallisation from solvent: hexane'
_chemical_properties_physical    Air-sensitive,Moisture-sensitive
####################################################################### 
# 
# This file contains crystal structure data downloaded from the 
# Cambridge Structural Database (CSD) hosted by the Cambridge 
# Crystallographic Data Centre (CCDC).
# 
# Full information about CCDC data access policies and citation 
# guidelines are available at http://www.ccdc.cam.ac.uk/access/V1 
# 
# Audit and citation data items may have been added by the CCDC. 
# Please retain this information to preserve the provenance of 
# this file and to allow appropriate attribution of the data. 
# 
#######################################################################

data_PdAl2
_database_code_depnum_ccdc_archive 'CCDC 1829419'
_audit_update_record             
;
2018-03-13 deposited with the CCDC.
2018-05-29 downloaded from the CCDC.
;

_audit_creation_method           SHELXL-2017/1
_shelx_SHELXL_version_number     2017/1
_chemical_formula_moiety         'C76 H115 Al2 N4 P Pd, 1.5(C6 H14)'
_chemical_formula_sum            'C85 H136 Al2 N4 P Pd'
_chemical_formula_weight         1405.30

loop_
_atom_type_symbol
_atom_type_description
_atom_type_scat_dispersion_real
_atom_type_scat_dispersion_imag
_atom_type_scat_source
C C 0.0033 0.0016 'International Tables Vol C Tables 4.2.6.8 and 6.1.1.4'
H H 0.0000 0.0000 'International Tables Vol C Tables 4.2.6.8 and 6.1.1.4'
Al Al 0.0645 0.0514 'International Tables Vol C Tables 4.2.6.8 and 6.1.1.4'
N N 0.0061 0.0033 'International Tables Vol C Tables 4.2.6.8 and 6.1.1.4'
P P 0.1023 0.0942 'International Tables Vol C Tables 4.2.6.8 and 6.1.1.4'
Pd Pd -0.9988 1.0072 'International Tables Vol C Tables 4.2.6.8 and 6.1.1.4'

_space_group_crystal_system      triclinic
_space_group_IT_number           2
_space_group_name_H-M_alt        'P -1'
_space_group_name_Hall           '-P 1'

_shelx_space_group_comment       
;
The symmetry employed for this shelxl refinement is uniquely defined
by the following loop, which should always be used as a source of
symmetry information in preference to the above space-group names.
They are only intended as comments.
;

loop_
_space_group_symop_operation_xyz
'x, y, z'
'-x, -y, -z'

_cell_length_a                   13.2046(8)
_cell_length_b                   14.1589(11)
_cell_length_c                   23.4405(11)
_cell_angle_alpha                94.720(5)
_cell_angle_beta                 98.247(4)
_cell_angle_gamma                108.643(6)
_cell_volume                     4071.0(5)
_cell_formula_units_Z            2
_cell_measurement_temperature    173(2)
_cell_measurement_reflns_used    5376
_cell_measurement_theta_min      2.6090
_cell_measurement_theta_max      25.2930

_exptl_crystal_description       block
_exptl_crystal_colour            black
_exptl_crystal_density_meas      ?
_exptl_crystal_density_method    ?
_exptl_crystal_density_diffrn    1.146
_exptl_crystal_F_000             1522
_exptl_transmission_factor_min   ?
_exptl_transmission_factor_max   ?
_exptl_crystal_size_max          0.424
_exptl_crystal_size_mid          0.173
_exptl_crystal_size_min          0.090
loop_
_exptl_crystal_face_index_h
_exptl_crystal_face_index_k
_exptl_crystal_face_index_l
_exptl_crystal_face_perp_dist
0 0 -1 0.0558
0 5 -4 0.0881
5 0 -3 0.1745
-5 0 3 0.1745
0 -5 4 0.0487
0 0 1 0.0338
-1 -1 -5 0.0647
-1 0 5 0.0473
loop_
_exptl_oxdiff_crystal_face_indexfrac_h
_exptl_oxdiff_crystal_face_indexfrac_k
_exptl_oxdiff_crystal_face_indexfrac_l
_exptl_oxdiff_crystal_face_x
_exptl_oxdiff_crystal_face_y
_exptl_oxdiff_crystal_face_z
-0.0000 0.0000 -1.0000 0.0074 -0.0291 -0.0070
0.0000 5.0000 -4.0000 -0.1776 -0.0900 -0.1942
5.0000 0.0000 -3.0000 0.1072 0.0470 -0.2614
-5.0000 -0.0000 3.0000 -0.1072 -0.0470 0.2614
-0.0000 -5.0000 4.0000 0.1776 0.0900 0.1942
0.0000 -0.0000 1.0000 -0.0074 0.0291 0.0070
-1.0000 -1.0000 -5.0000 0.0611 -0.1778 0.0461
-1.0000 -0.0000 5.0000 -0.0538 0.1188 0.0832
_exptl_absorpt_correction_T_min  0.915
_exptl_absorpt_correction_T_max  0.972
_exptl_absorpt_coefficient_mu    0.313
_exptl_absorpt_correction_type   analytical
_exptl_absorpt_process_details   
;
CrysAlisPro 1.171.38.43 (Rigaku Oxford Diffraction, 2015)
Analytical numeric absorption correction using a multifaceted crystal
			model based on expressions derived by R.C. Clark & J.S. Reid.
(Clark, R. C. & Reid, J. S. (1995). Acta Cryst. A51, 887-897)
Empirical absorption correction using spherical harmonics,
 implemented in SCALE3 ABSPACK scaling algorithm.
;

_diffrn_ambient_temperature      173.00(14)
_diffrn_ambient_environment      N~2~
_diffrn_source                   'fine-focus sealed X-ray tube'
_diffrn_source_type              'Enhance (Mo) X-ray Source'
_diffrn_radiation_probe          x-ray
_diffrn_radiation_type           'Mo K\a'
_diffrn_radiation_wavelength     0.71073
_diffrn_radiation_monochromator  graphite
_diffrn_measurement_device       'four-circle diffractometer'
_diffrn_measurement_device_type  'Xcalibur, Eos'
_diffrn_detector                 'CCD plate'
_diffrn_detector_type            Eos
_diffrn_detector_area_resol_mean 16.0382
_diffrn_reflns_number            23629
_diffrn_reflns_av_unetI/netI     0.1108
_diffrn_reflns_av_R_equivalents  0.0373
_diffrn_reflns_limit_h_min       -17
_diffrn_reflns_limit_h_max       15
_diffrn_reflns_limit_k_min       -15
_diffrn_reflns_limit_k_max       16
_diffrn_reflns_limit_l_min       -28
_diffrn_reflns_limit_l_max       21
_diffrn_reflns_theta_min         2.497
_diffrn_reflns_theta_max         28.248
_diffrn_reflns_theta_full        25.242
_diffrn_measured_fraction_theta_max 0.798
_diffrn_measured_fraction_theta_full 0.988
_diffrn_reflns_Laue_measured_fraction_max 0.798
_diffrn_reflns_Laue_measured_fraction_full 0.988
_diffrn_reflns_point_group_measured_fraction_max 0.798
_diffrn_reflns_point_group_measured_fraction_full 0.988
_reflns_number_total             16085
_reflns_number_gt                10859
_reflns_threshold_expression     'I > 2\s(I)'
_reflns_Friedel_coverage         0.000
_reflns_Friedel_fraction_max     .
_reflns_Friedel_fraction_full    .

_reflns_special_details          
;
 Reflections were merged by SHELXL according to the crystal
 class for the calculation of statistics and refinement.
 
 _reflns_Friedel_fraction is defined as the number of unique
 Friedel pairs measured divided by the number that would be
 possible theoretically, ignoring centric projections and
 systematic absences.
;

_computing_data_collection       'CrysAlisPro 1.171.38.43 (Rigaku OD, 2015)'
_computing_cell_refinement       'CrysAlisPro 1.171.38.43 (Rigaku OD, 2015)'
_computing_data_reduction        'CrysAlisPro 1.171.38.43 (Rigaku OD, 2015)'
_computing_structure_solution    'SHELXS-2014 (Sheldrick, 2014)'
_computing_structure_refinement  'SHELXL-2017/1 (Sheldrick, 2017)'
_computing_molecular_graphics    ?
_computing_publication_material  ?
_refine_special_details          
;
 The crystal was of poor quality and the data showed the possibility of 
 twinning. However, attempts to model the twinning did not result in a 
 satisfactory solution. The relatively large residual electron density close
 to the Pd atom is caused by the poor data quality.

 Three molecules of the solvent of crystallisation (n-hexane) were found in
 each unit cell. The C-C distances in one molecule were fixed to 1.54 Ang
 using the DFIX command.
;
_refine_ls_structure_factor_coef Fsqd
_refine_ls_matrix_type           full
_refine_ls_weighting_scheme      calc
_refine_ls_weighting_details     
'w=1/[\s^2^(Fo^2^)+(0.0642P)^2^+0.3615P] where P=(Fo^2^+2Fc^2^)/3'
_atom_sites_solution_primary     ?
_atom_sites_solution_secondary   ?
_atom_sites_solution_hydrogens   geom
_refine_ls_hydrogen_treatment    constr
_refine_ls_extinction_method     none
_refine_ls_extinction_coef       .
_refine_ls_number_reflns         16085
_refine_ls_number_parameters     861
_refine_ls_number_restraints     5
_refine_ls_R_factor_all          0.1093
_refine_ls_R_factor_gt           0.0679
_refine_ls_wR_factor_ref         0.1662
_refine_ls_wR_factor_gt          0.1424
_refine_ls_goodness_of_fit_ref   1.044
_refine_ls_restrained_S_all      1.046
_refine_ls_shift/su_max          0.001
_refine_ls_shift/su_mean         0.000

loop_
_atom_site_label
_atom_site_type_symbol
_atom_site_fract_x
_atom_site_fract_y
_atom_site_fract_z
_atom_site_U_iso_or_equiv
_atom_site_adp_type
_atom_site_occupancy
_atom_site_site_symmetry_order
_atom_site_calc_flag
_atom_site_refinement_flags_posn
_atom_site_refinement_flags_adp
_atom_site_refinement_flags_occupancy
_atom_site_disorder_assembly
_atom_site_disorder_group
Pd1 Pd 0.19137(3) 0.89325(2) 0.22746(2) 0.02658(11) Uani 1 1 d . . . . .
P1 P 0.01389(9) 0.88038(9) 0.18130(4) 0.0279(3) Uani 1 1 d . . . . .
C1 C -0.1020(4) 0.7919(3) 0.20728(18) 0.0330(10) Uani 1 1 d . . . . .
H1 H -0.169766 0.788735 0.180733 0.040 Uiso 1 1 calc R U . . .
C2 C -0.1149(4) 0.8230(4) 0.26943(18) 0.0377(11) Uani 1 1 d . . . . .
H2A H -0.050439 0.824353 0.297338 0.045 Uiso 1 1 calc R U . . .
H2B H -0.119771 0.891518 0.272744 0.045 Uiso 1 1 calc R U . . .
C3 C -0.2173(4) 0.7489(4) 0.2843(2) 0.0472(13) Uani 1 1 d . . . . .
H3A H -0.223813 0.769123 0.324716 0.057 Uiso 1 1 calc R U . . .
H3B H -0.281984 0.751107 0.257994 0.057 Uiso 1 1 calc R U . . .
C4 C -0.2144(4) 0.6428(5) 0.2785(2) 0.0620(17) Uani 1 1 d . . . . .
H4A H -0.283811 0.596274 0.285652 0.074 Uiso 1 1 calc R U . . .
H4B H -0.155197 0.638810 0.308274 0.074 Uiso 1 1 calc R U . . .
C5 C -0.1963(5) 0.6099(4) 0.2185(3) 0.0581(15) Uani 1 1 d . . . . .
H5A H -0.260985 0.603424 0.189205 0.070 Uiso 1 1 calc R U . . .
H5B H -0.187192 0.543113 0.217747 0.070 Uiso 1 1 calc R U . . .
C6 C -0.0962(4) 0.6851(4) 0.2026(2) 0.0443(12) Uani 1 1 d . . . . .
H6A H -0.089871 0.663981 0.162295 0.053 Uiso 1 1 calc R U . . .
H6B H -0.030408 0.685143 0.228891 0.053 Uiso 1 1 calc R U . . .
C7 C -0.0297(4) 0.8333(4) 0.10050(19) 0.0466(14) Uani 1 1 d . . . . .
H7 H -0.001858 0.775658 0.096090 0.056 Uiso 1 1 calc R U . . .
C8 C -0.1509(4) 0.7843(4) 0.07521(19) 0.0544(15) Uani 1 1 d . . . . .
H8A H -0.187398 0.835173 0.078623 0.065 Uiso 1 1 calc R U . . .
H8B H -0.183914 0.730123 0.097859 0.065 Uiso 1 1 calc R U . . .
C9 C -0.1692(5) 0.7399(5) 0.0107(2) 0.090(3) Uani 1 1 d . . . . .
H9A H -0.143779 0.681305 0.008202 0.108 Uiso 1 1 calc R U . . .
H9B H -0.247988 0.715635 -0.005299 0.108 Uiso 1 1 calc R U . . .
C10 C -0.1150(5) 0.8093(6) -0.0235(2) 0.083(2) Uani 1 1 d . . . . .
H10A H -0.147782 0.863039 -0.025699 0.099 Uiso 1 1 calc R U . . .
H10B H -0.125736 0.774755 -0.063537 0.099 Uiso 1 1 calc R U . . .
C11 C 0.0048(4) 0.8563(5) -0.0004(2) 0.0618(17) Uani 1 1 d . . . . .
H11A H 0.036588 0.909556 -0.023884 0.074 Uiso 1 1 calc R U . . .
H11B H 0.039826 0.804507 -0.004803 0.074 Uiso 1 1 calc R U . . .
C12 C 0.0303(4) 0.9025(4) 0.0641(2) 0.0587(15) Uani 1 1 d . . . . .
H12A H 0.109215 0.920890 0.078732 0.070 Uiso 1 1 calc R U . . .
H12B H 0.011574 0.964797 0.067316 0.070 Uiso 1 1 calc R U . . .
C13 C -0.0167(3) 0.9993(3) 0.19280(18) 0.0288(10) Uani 1 1 d . . . . .
H13 H -0.012781 1.012756 0.235751 0.035 Uiso 1 1 calc R U . . .
C14 C 0.0715(4) 1.0901(3) 0.17826(19) 0.0336(10) Uani 1 1 d . . . . .
H14A H 0.143458 1.092026 0.198478 0.040 Uiso 1 1 calc R U . . .
H14B H 0.071176 1.081916 0.135873 0.040 Uiso 1 1 calc R U . . .
C15 C 0.0549(4) 1.1891(4) 0.19604(19) 0.0407(12) Uani 1 1 d . . . . .
H15A H 0.109987 1.244634 0.182902 0.049 Uiso 1 1 calc R U . . .
H15B H 0.065322 1.202087 0.238993 0.049 Uiso 1 1 calc R U . . .
C16 C -0.0588(4) 1.1874(4) 0.1698(2) 0.0443(12) Uani 1 1 d . . . . .
H16A H -0.069441 1.250359 0.184818 0.053 Uiso 1 1 calc R U . . .
H16B H -0.066134 1.183560 0.126935 0.053 Uiso 1 1 calc R U . . .
C17 C -0.1445(4) 1.0981(4) 0.1851(2) 0.0434(12) Uani 1 1 d . . . . .
H17A H -0.217252 1.096933 0.166507 0.052 Uiso 1 1 calc R U . . .
H17B H -0.141183 1.105613 0.227728 0.052 Uiso 1 1 calc R U . . .
C18 C -0.1300(4) 0.9996(4) 0.16550(19) 0.0360(11) Uani 1 1 d . . . . .
H18A H -0.138505 0.989350 0.122550 0.043 Uiso 1 1 calc R U . . .
H18B H -0.186609 0.943416 0.177120 0.043 Uiso 1 1 calc R U . . .
Al1 Al 0.28605(10) 0.99952(9) 0.31565(5) 0.0263(3) Uani 1 1 d . . . . .
N1 N 0.2488(3) 0.9919(3) 0.39477(13) 0.0273(8) Uani 1 1 d . . . . .
N2 N 0.4344(3) 1.0966(3) 0.35101(13) 0.0273(8) Uani 1 1 d . . . . .
C21 C 0.3181(4) 1.0170(3) 0.44536(18) 0.0338(11) Uani 1 1 d . . . . .
C22 C 0.4281(4) 1.0716(3) 0.45044(17) 0.0344(11) Uani 1 1 d . . . . .
H22 H 0.472483 1.078908 0.487326 0.041 Uiso 1 1 calc R U . . .
C23 C 0.4795(3) 1.1163(3) 0.40710(17) 0.0288(10) Uani 1 1 d . . . . .
C24 C 0.2775(4) 0.9930(4) 0.50192(18) 0.0451(13) Uani 1 1 d . . . . .
H24A H 0.222338 1.024062 0.507008 0.068 Uiso 1 1 calc R U . . .
H24B H 0.338456 1.019502 0.534695 0.068 Uiso 1 1 calc R U . . .
H24C H 0.245695 0.919898 0.500438 0.068 Uiso 1 1 calc R U . . .
C25 C 0.5908(4) 1.1943(4) 0.42852(18) 0.0398(12) Uani 1 1 d . . . . .
H25A H 0.646193 1.169261 0.415753 0.060 Uiso 1 1 calc R U . . .
H25B H 0.604302 1.207269 0.471116 0.060 Uiso 1 1 calc R U . . .
H25C H 0.594115 1.256821 0.412547 0.060 Uiso 1 1 calc R U . . .
C26 C 0.1348(4) 0.9539(3) 0.39977(17) 0.0316(10) Uani 1 1 d . . . . .
C27 C 0.0777(4) 1.0216(4) 0.40001(18) 0.0382(11) Uani 1 1 d . . . . .
C28 C -0.0281(4) 0.9877(4) 0.41068(19) 0.0435(12) Uani 1 1 d . . . . .
H28 H -0.068557 1.032416 0.411065 0.052 Uiso 1 1 calc R U . . .
C29 C -0.0750(4) 0.8896(4) 0.4207(2) 0.0486(14) Uani 1 1 d . . . . .
H29 H -0.146477 0.868012 0.429144 0.058 Uiso 1 1 calc R U . . .
C30 C -0.0191(4) 0.8234(4) 0.41868(19) 0.0423(12) Uani 1 1 d . . . . .
H30 H -0.052979 0.755777 0.424683 0.051 Uiso 1 1 calc R U . . .
C31 C 0.0873(4) 0.8537(4) 0.40785(17) 0.0344(11) Uani 1 1 d . . . . .
C32 C 0.1285(4) 1.1301(4) 0.3894(2) 0.0455(13) Uani 1 1 d . . . . .
H32 H 0.178391 1.129273 0.361210 0.055 Uiso 1 1 calc R U . . .
C33 C 0.0458(6) 1.1740(5) 0.3614(3) 0.0720(18) Uani 1 1 d . . . . .
H33A H -0.002390 1.126288 0.328347 0.108 Uiso 1 1 calc R U . . .
H33B H 0.083693 1.237279 0.347820 0.108 Uiso 1 1 calc R U . . .
H33C H 0.002854 1.186854 0.390047 0.108 Uiso 1 1 calc R U . . .
C34 C 0.1961(6) 1.1978(5) 0.4428(3) 0.084(2) Uani 1 1 d . . . . .
H34A H 0.148914 1.208043 0.469646 0.126 Uiso 1 1 calc R U . . .
H34B H 0.237359 1.262732 0.432214 0.126 Uiso 1 1 calc R U . . .
H34C H 0.246530 1.167096 0.461707 0.126 Uiso 1 1 calc R U . . .
C35 C 0.1464(4) 0.7786(3) 0.40356(19) 0.0376(11) Uani 1 1 d . . . . .
H35 H 0.225890 0.817710 0.409645 0.045 Uiso 1 1 calc R U . . .
C36 C 0.1142(4) 0.7204(4) 0.3421(2) 0.0437(12) Uani 1 1 d . . . . .
H36A H 0.157096 0.675876 0.338314 0.066 Uiso 1 1 calc R U . . .
H36B H 0.128051 0.767947 0.313642 0.066 Uiso 1 1 calc R U . . .
H36C H 0.036773 0.680207 0.334897 0.066 Uiso 1 1 calc R U . . .
C37 C 0.1295(5) 0.7070(4) 0.4499(2) 0.0605(15) Uani 1 1 d . . . . .
H37A H 0.151048 0.746334 0.488693 0.091 Uiso 1 1 calc R U . . .
H37B H 0.173893 0.663738 0.446421 0.091 Uiso 1 1 calc R U . . .
H37C H 0.052678 0.665199 0.444025 0.091 Uiso 1 1 calc R U . . .
C38 C 0.4994(3) 1.1560(3) 0.31318(17) 0.0287(10) Uani 1 1 d . . . . .
C39 C 0.5838(4) 1.1284(3) 0.29434(18) 0.0334(10) Uani 1 1 d . . . . .
C40 C 0.6487(4) 1.1916(4) 0.26190(19) 0.0426(12) Uani 1 1 d . . . . .
H40 H 0.705404 1.173671 0.248317 0.051 Uiso 1 1 calc R U . . .
C41 C 0.6333(4) 1.2787(4) 0.2490(2) 0.0442(13) Uani 1 1 d . . . . .
H41 H 0.680196 1.321251 0.227446 0.053 Uiso 1 1 calc R U . . .
C42 C 0.5502(4) 1.3055(3) 0.26689(19) 0.0379(11) Uani 1 1 d . . . . .
H42 H 0.539797 1.366148 0.257410 0.045 Uiso 1 1 calc R U . . .
C43 C 0.4813(4) 1.2441(3) 0.29887(18) 0.0345(11) Uani 1 1 d . . . . .
C44 C 0.6078(4) 1.0349(4) 0.3090(2) 0.0390(11) Uani 1 1 d . . . . .
H44 H 0.557591 1.002510 0.335316 0.047 Uiso 1 1 calc R U . . .
C45 C 0.5870(4) 0.9596(4) 0.2552(2) 0.0481(13) Uani 1 1 d . . . . .
H45A H 0.630856 0.991365 0.227143 0.072 Uiso 1 1 calc R U . . .
H45B H 0.509833 0.937124 0.237549 0.072 Uiso 1 1 calc R U . . .
H45C H 0.606856 0.901606 0.266001 0.072 Uiso 1 1 calc R U . . .
C46 C 0.7253(4) 1.0575(4) 0.3410(2) 0.0538(14) Uani 1 1 d . . . . .
H46A H 0.776289 1.086259 0.315420 0.081 Uiso 1 1 calc R U . . .
H46B H 0.734724 0.994946 0.351780 0.081 Uiso 1 1 calc R U . . .
H46C H 0.739576 1.105506 0.376248 0.081 Uiso 1 1 calc R U . . .
C47 C 0.3912(4) 1.2763(4) 0.3180(2) 0.0504(14) Uani 1 1 d . . . . .
H47 H 0.341818 1.217475 0.332562 0.060 Uiso 1 1 calc R U . . .
C48 C 0.3236(5) 1.3041(5) 0.2694(3) 0.082(2) Uani 1 1 d . . . . .
H48A H 0.365456 1.369082 0.259058 0.122 Uiso 1 1 calc R U . . .
H48B H 0.257577 1.308894 0.281932 0.122 Uiso 1 1 calc R U . . .
H48C H 0.303733 1.252373 0.235388 0.122 Uiso 1 1 calc R U . . .
C49 C 0.4319(7) 1.3613(7) 0.3670(3) 0.127(4) Uani 1 1 d . . . . .
H49A H 0.463999 1.339270 0.401494 0.190 Uiso 1 1 calc R U . . .
H49B H 0.371268 1.382322 0.375738 0.190 Uiso 1 1 calc R U . . .
H49C H 0.487002 1.418089 0.355751 0.190 Uiso 1 1 calc R U . . .
Al2 Al 0.29434(10) 0.79993(9) 0.19200(5) 0.0260(3) Uani 1 1 d . . . . .
N3 N 0.3758(3) 0.8163(3) 0.12667(14) 0.0277(8) Uani 1 1 d . . . . .
N4 N 0.3620(3) 0.7002(2) 0.21857(13) 0.0252(8) Uani 1 1 d . . . . .
C51 C 0.4660(4) 0.7942(3) 0.12378(18) 0.0310(10) Uani 1 1 d . . . . .
C52 C 0.5018(3) 0.7345(3) 0.16079(17) 0.0309(10) Uani 1 1 d . . . . .
H52 H 0.570571 0.728506 0.157888 0.037 Uiso 1 1 calc R U . . .
C53 C 0.4479(4) 0.6834(3) 0.20110(17) 0.0283(10) Uani 1 1 d . . . . .
C54 C 0.5330(4) 0.8309(4) 0.07809(19) 0.0416(12) Uani 1 1 d . . . . .
H54A H 0.493686 0.794235 0.039832 0.062 Uiso 1 1 calc R U . . .
H54B H 0.602495 0.819219 0.086857 0.062 Uiso 1 1 calc R U . . .
H54C H 0.546296 0.902992 0.077864 0.062 Uiso 1 1 calc R U . . .
C55 C 0.4892(4) 0.6039(3) 0.22497(18) 0.0339(10) Uani 1 1 d . . . . .
H55A H 0.518608 0.624115 0.266630 0.051 Uiso 1 1 calc R U . . .
H55B H 0.546531 0.596297 0.204550 0.051 Uiso 1 1 calc R U . . .
H55C H 0.429316 0.539616 0.219193 0.051 Uiso 1 1 calc R U . . .
C56 C 0.3338(3) 0.8534(3) 0.07561(17) 0.0286(10) Uani 1 1 d . . . . .
C57 C 0.2740(4) 0.7829(4) 0.02742(19) 0.0370(11) Uani 1 1 d . . . . .
C58 C 0.2419(4) 0.8181(4) -0.02330(19) 0.0431(13) Uani 1 1 d . . . . .
H58 H 0.204636 0.771330 -0.057126 0.052 Uiso 1 1 calc R U . . .
C59 C 0.2630(4) 0.9187(4) -0.0255(2) 0.0445(13) Uani 1 1 d . . . . .
H59 H 0.239377 0.941105 -0.060519 0.053 Uiso 1 1 calc R U . . .
C60 C 0.3182(4) 0.9874(4) 0.02282(19) 0.0388(11) Uani 1 1 d . . . . .
H60 H 0.330978 1.057028 0.021358 0.047 Uiso 1 1 calc R U . . .
C61 C 0.3561(3) 0.9555(3) 0.07445(17) 0.0307(10) Uani 1 1 d . . . . .
C62 C 0.2434(4) 0.6703(4) 0.0278(2) 0.0507(14) Uani 1 1 d . . . . .
H62 H 0.284491 0.658550 0.064295 0.061 Uiso 1 1 calc R U . . .
C63 C 0.1220(5) 0.6240(4) 0.0287(3) 0.0671(17) Uani 1 1 d . . . . .
H63A H 0.080206 0.638707 -0.005414 0.101 Uiso 1 1 calc R U . . .
H63B H 0.105468 0.652756 0.064193 0.101 Uiso 1 1 calc R U . . .
H63C H 0.102674 0.551023 0.027730 0.101 Uiso 1 1 calc R U . . .
C64 C 0.2704(6) 0.6164(5) -0.0236(3) 0.091(2) Uani 1 1 d . . . . .
H64A H 0.245358 0.543764 -0.021918 0.137 Uiso 1 1 calc R U . . .
H64B H 0.349189 0.640596 -0.022148 0.137 Uiso 1 1 calc R U . . .
H64C H 0.234123 0.629924 -0.059935 0.137 Uiso 1 1 calc R U . . .
C65 C 0.4220(4) 1.0358(3) 0.12447(18) 0.0346(11) Uani 1 1 d . . . . .
H65 H 0.448842 1.001695 0.156039 0.042 Uiso 1 1 calc R U . . .
C66 C 0.5212(4) 1.1099(4) 0.1070(2) 0.0516(14) Uani 1 1 d . . . . .
H66A H 0.566089 1.073254 0.092586 0.077 Uiso 1 1 calc R U . . .
H66B H 0.563732 1.158983 0.140821 0.077 Uiso 1 1 calc R U . . .
H66C H 0.497298 1.145071 0.076215 0.077 Uiso 1 1 calc R U . . .
C67 C 0.3521(4) 1.0902(4) 0.1489(2) 0.0464(13) Uani 1 1 d . . . . .
H67A H 0.396823 1.142365 0.180944 0.070 Uiso 1 1 calc R U . . .
H67B H 0.293237 1.041933 0.163377 0.070 Uiso 1 1 calc R U . . .
H67C H 0.321288 1.121293 0.118242 0.070 Uiso 1 1 calc R U . . .
C68 C 0.3116(3) 0.6353(3) 0.25873(18) 0.0287(10) Uani 1 1 d . . . . .
C69 C 0.3602(4) 0.6525(3) 0.31789(18) 0.0316(10) Uani 1 1 d . . . . .
C70 C 0.3112(4) 0.5838(4) 0.3536(2) 0.0414(12) Uani 1 1 d . . . . .
H70 H 0.342597 0.593084 0.393656 0.050 Uiso 1 1 calc R U . . .
C71 C 0.2187(5) 0.5031(4) 0.3323(2) 0.0454(13) Uani 1 1 d . . . . .
H71 H 0.187514 0.456757 0.357243 0.055 Uiso 1 1 calc R U . . .
C72 C 0.1714(4) 0.4895(4) 0.2749(2) 0.0419(12) Uani 1 1 d . . . . .
H72 H 0.106851 0.433976 0.260796 0.050 Uiso 1 1 calc R U . . .
C73 C 0.2151(4) 0.5546(3) 0.23690(19) 0.0348(11) Uani 1 1 d . . . . .
C74 C 0.4595(4) 0.7423(4) 0.34383(18) 0.0366(11) Uani 1 1 d . . . . .
H74 H 0.492670 0.772988 0.311078 0.044 Uiso 1 1 calc R U . . .
C75 C 0.4260(4) 0.8211(4) 0.37776(19) 0.0439(12) Uani 1 1 d . . . . .
H75A H 0.392206 0.792410 0.409841 0.066 Uiso 1 1 calc R U . . .
H75B H 0.373975 0.841308 0.351721 0.066 Uiso 1 1 calc R U . . .
H75C H 0.490384 0.880029 0.393430 0.066 Uiso 1 1 calc R U . . .
C76 C 0.5464(4) 0.7149(4) 0.3835(2) 0.0546(14) Uani 1 1 d . . . . .
H76A H 0.611838 0.774367 0.395199 0.082 Uiso 1 1 calc R U . . .
H76B H 0.564314 0.661481 0.362266 0.082 Uiso 1 1 calc R U . . .
H76C H 0.518359 0.691314 0.418113 0.082 Uiso 1 1 calc R U . . .
C77 C 0.1628(4) 0.5355(4) 0.1731(2) 0.0414(12) Uani 1 1 d . . . . .
H77 H 0.181508 0.601919 0.158093 0.050 Uiso 1 1 calc R U . . .
C78 C 0.0376(4) 0.4896(4) 0.1627(3) 0.0657(17) Uani 1 1 d . . . . .
H78A H 0.016329 0.418862 0.169134 0.098 Uiso 1 1 calc R U . . .
H78B H 0.007672 0.493935 0.122681 0.098 Uiso 1 1 calc R U . . .
H78C H 0.009279 0.526770 0.189876 0.098 Uiso 1 1 calc R U . . .
C79 C 0.2092(5) 0.4691(4) 0.1378(2) 0.0597(15) Uani 1 1 d . . . . .
H79A H 0.193924 0.403791 0.152204 0.090 Uiso 1 1 calc R U . . .
H79B H 0.287888 0.501749 0.141951 0.090 Uiso 1 1 calc R U . . .
H79C H 0.175493 0.459080 0.096736 0.090 Uiso 1 1 calc R U . . .
C81 C 0.4742(5) 1.4562(4) 0.0156(2) 0.0592(15) Uani 1 1 d . . . . .
H81A H 0.394478 1.441011 0.007772 0.071 Uiso 1 1 calc R U . . .
H81B H 0.488788 1.396434 -0.001231 0.071 Uiso 1 1 calc R U . . .
C82 C 0.5119(7) 1.4722(5) 0.0797(2) 0.079(2) Uani 1 1 d . . . . .
H82A H 0.493491 1.529414 0.097014 0.094 Uiso 1 1 calc R U . . .
H82B H 0.592032 1.490764 0.087800 0.094 Uiso 1 1 calc R U . . .
C83 C 0.4629(7) 1.3810(5) 0.1090(3) 0.102(3) Uani 1 1 d . . . . .
H83A H 0.481948 1.324222 0.092775 0.153 Uiso 1 1 calc R U . . .
H83B H 0.383708 1.363280 0.102370 0.153 Uiso 1 1 calc R U . . .
H83C H 0.491432 1.396452 0.150956 0.153 Uiso 1 1 calc R U . . .
C91 C -0.0758(9) 0.3873(9) 0.3346(6) 0.186(6) Uani 1 1 d D . . . .
H91A H -0.135063 0.375297 0.301528 0.278 Uiso 1 1 calc R U . . .
H91B H -0.045153 0.332899 0.331929 0.278 Uiso 1 1 calc R U . . .
H91C H -0.019132 0.451657 0.333868 0.278 Uiso 1 1 calc R U . . .
C92 C -0.1166(14) 0.3904(12) 0.3874(6) 0.210(7) Uani 1 1 d D . . . .
H92A H -0.055485 0.403104 0.420160 0.252 Uiso 1 1 calc R U . . .
H92B H -0.169378 0.323123 0.388648 0.252 Uiso 1 1 calc R U . . .
C93 C -0.1713(12) 0.4679(10) 0.3973(8) 0.219(9) Uani 1 1 d D . . . .
H93A H -0.122806 0.533918 0.390551 0.262 Uiso 1 1 calc R U . . .
H93B H -0.238874 0.449404 0.368089 0.262 Uiso 1 1 calc R U . . .
C94 C -0.1980(18) 0.4787(13) 0.4542(7) 0.37(2) Uani 1 1 d D . . . .
H94A H -0.132383 0.513655 0.484017 0.447 Uiso 1 1 calc R U . . .
H94B H -0.237353 0.412739 0.465382 0.447 Uiso 1 1 calc R U . . .
C95 C -0.2702(11) 0.5421(11) 0.4450(5) 0.210(8) Uani 1 1 d D . . . .
H95A H -0.226383 0.613827 0.446600 0.252 Uiso 1 1 calc R U . . .
H95B H -0.319957 0.519090 0.406926 0.252 Uiso 1 1 calc R U . . .
C96 C -0.3329(12) 0.5268(8) 0.4944(4) 0.231(9) Uani 1 1 d D . . . .
H96A H -0.377684 0.455823 0.491118 0.346 Uiso 1 1 calc R U . . .
H96B H -0.379729 0.568408 0.492745 0.346 Uiso 1 1 calc R U . . .
H96C H -0.281930 0.546360 0.531578 0.346 Uiso 1 1 calc R U . . .

loop_
_atom_site_aniso_label
_atom_site_aniso_U_11
_atom_site_aniso_U_22
_atom_site_aniso_U_33
_atom_site_aniso_U_23
_atom_site_aniso_U_13
_atom_site_aniso_U_12
Pd1 0.01643(18) 0.0319(2) 0.03213(19) 0.00587(13) 0.00037(13) 0.01043(14)
P1 0.0173(6) 0.0352(7) 0.0309(6) 0.0059(5) -0.0006(5) 0.0104(5)
C1 0.020(2) 0.040(3) 0.040(2) 0.0124(19) 0.001(2) 0.010(2)
C2 0.020(2) 0.049(3) 0.044(3) 0.015(2) 0.002(2) 0.010(2)
C3 0.024(3) 0.067(4) 0.046(3) 0.020(2) 0.005(2) 0.008(3)
C4 0.023(3) 0.080(4) 0.082(4) 0.048(3) 0.009(3) 0.007(3)
C5 0.035(3) 0.040(3) 0.098(4) 0.024(3) 0.007(3) 0.009(3)
C6 0.026(3) 0.048(3) 0.059(3) 0.014(2) 0.004(2) 0.012(2)
C7 0.020(3) 0.066(4) 0.039(3) 0.001(2) -0.001(2) -0.001(2)
C8 0.036(3) 0.072(4) 0.036(3) 0.004(2) -0.003(2) -0.004(3)
C9 0.049(4) 0.122(6) 0.055(4) 0.006(4) -0.009(3) -0.023(4)
C10 0.048(4) 0.144(7) 0.041(3) 0.002(3) -0.001(3) 0.018(4)
C11 0.035(3) 0.114(5) 0.039(3) 0.017(3) 0.008(3) 0.025(3)
C12 0.027(3) 0.081(4) 0.060(3) 0.009(3) 0.002(3) 0.010(3)
C13 0.018(2) 0.035(3) 0.034(2) 0.0074(18) -0.0007(18) 0.011(2)
C14 0.022(2) 0.033(3) 0.045(3) 0.0116(19) 0.005(2) 0.007(2)
C15 0.041(3) 0.043(3) 0.040(3) 0.011(2) 0.002(2) 0.016(2)
C16 0.044(3) 0.039(3) 0.057(3) 0.013(2) 0.008(3) 0.023(3)
C17 0.032(3) 0.057(3) 0.048(3) 0.014(2) 0.004(2) 0.025(3)
C18 0.021(2) 0.046(3) 0.048(3) 0.016(2) 0.003(2) 0.018(2)
Al1 0.0167(7) 0.0308(7) 0.0323(7) 0.0059(5) 0.0006(5) 0.0104(6)
N1 0.0177(19) 0.038(2) 0.0271(18) 0.0060(15) 0.0032(15) 0.0115(16)
N2 0.0174(19) 0.038(2) 0.0287(19) 0.0070(15) 0.0010(15) 0.0122(17)
C21 0.031(3) 0.040(3) 0.033(2) 0.0071(19) 0.003(2) 0.017(2)
C22 0.024(3) 0.050(3) 0.025(2) 0.0010(19) -0.0062(19) 0.012(2)
C23 0.019(2) 0.031(3) 0.037(2) -0.0013(18) -0.0003(19) 0.014(2)
C24 0.037(3) 0.063(4) 0.035(3) 0.014(2) 0.002(2) 0.017(3)
C25 0.021(3) 0.051(3) 0.040(3) 0.001(2) -0.004(2) 0.007(2)
C26 0.020(2) 0.049(3) 0.028(2) 0.0097(19) 0.0083(19) 0.012(2)
C27 0.031(3) 0.053(3) 0.035(3) 0.008(2) 0.006(2) 0.021(2)
C28 0.035(3) 0.061(4) 0.043(3) 0.006(2) 0.011(2) 0.026(3)
C29 0.027(3) 0.068(4) 0.051(3) 0.005(3) 0.011(2) 0.015(3)
C30 0.030(3) 0.054(3) 0.046(3) 0.016(2) 0.012(2) 0.013(3)
C31 0.027(3) 0.048(3) 0.032(2) 0.012(2) 0.006(2) 0.017(2)
C32 0.041(3) 0.047(3) 0.060(3) 0.012(2) 0.018(3) 0.026(3)
C33 0.075(5) 0.070(4) 0.082(4) 0.027(3) 0.011(4) 0.038(4)
C34 0.100(6) 0.054(4) 0.082(4) 0.007(3) -0.015(4) 0.020(4)
C35 0.019(2) 0.043(3) 0.052(3) 0.017(2) 0.002(2) 0.010(2)
C36 0.031(3) 0.043(3) 0.065(3) 0.015(2) 0.011(2) 0.019(2)
C37 0.051(4) 0.062(4) 0.075(4) 0.032(3) 0.006(3) 0.024(3)
C38 0.020(2) 0.030(3) 0.032(2) 0.0060(18) -0.0013(19) 0.006(2)
C39 0.027(3) 0.038(3) 0.037(2) 0.0103(19) 0.006(2) 0.013(2)
C40 0.032(3) 0.048(3) 0.052(3) 0.014(2) 0.013(2) 0.015(2)
C41 0.039(3) 0.037(3) 0.053(3) 0.016(2) 0.013(2) 0.004(2)
C42 0.035(3) 0.028(3) 0.047(3) 0.010(2) -0.001(2) 0.007(2)
C43 0.025(3) 0.039(3) 0.039(3) 0.007(2) 0.001(2) 0.012(2)
C44 0.027(3) 0.046(3) 0.052(3) 0.019(2) 0.013(2) 0.019(2)
C45 0.040(3) 0.035(3) 0.065(3) 0.009(2) -0.005(3) 0.013(3)
C46 0.047(4) 0.067(4) 0.053(3) 0.013(3) 0.000(3) 0.029(3)
C47 0.042(3) 0.043(3) 0.081(4) 0.026(3) 0.019(3) 0.028(3)
C48 0.051(4) 0.098(5) 0.091(4) -0.033(4) -0.027(3) 0.047(4)
C49 0.136(8) 0.214(10) 0.066(4) -0.042(5) -0.025(5) 0.140(8)
Al2 0.0163(7) 0.0303(7) 0.0316(7) 0.0057(5) 0.0000(5) 0.0098(6)
N3 0.018(2) 0.033(2) 0.0338(19) 0.0067(15) 0.0020(15) 0.0117(16)
N4 0.0162(19) 0.027(2) 0.0308(18) 0.0048(14) 0.0015(15) 0.0063(16)
C51 0.021(2) 0.038(3) 0.035(2) 0.0033(19) 0.0030(19) 0.012(2)
C52 0.016(2) 0.038(3) 0.040(2) 0.0043(19) 0.0033(19) 0.012(2)
C53 0.022(2) 0.025(2) 0.036(2) -0.0029(17) -0.0023(19) 0.0101(19)
C54 0.033(3) 0.049(3) 0.051(3) 0.017(2) 0.012(2) 0.021(2)
C55 0.028(3) 0.036(3) 0.043(3) 0.0087(19) 0.004(2) 0.019(2)
C56 0.019(2) 0.042(3) 0.030(2) 0.0098(19) 0.0052(18) 0.016(2)
C57 0.028(3) 0.046(3) 0.041(3) 0.008(2) 0.001(2) 0.020(2)
C58 0.030(3) 0.069(4) 0.031(2) 0.004(2) 0.001(2) 0.020(3)
C59 0.032(3) 0.070(4) 0.040(3) 0.022(2) 0.007(2) 0.026(3)
C60 0.024(3) 0.055(3) 0.042(3) 0.018(2) 0.007(2) 0.017(2)
C61 0.020(2) 0.048(3) 0.034(2) 0.013(2) 0.0106(19) 0.020(2)
C62 0.044(4) 0.046(3) 0.054(3) -0.002(2) -0.018(3) 0.017(3)
C63 0.055(4) 0.050(4) 0.083(4) 0.017(3) -0.005(3) 0.004(3)
C64 0.096(6) 0.071(5) 0.117(6) -0.010(4) 0.018(5) 0.047(5)
C65 0.032(3) 0.033(3) 0.041(3) 0.0110(19) 0.002(2) 0.014(2)
C66 0.038(3) 0.051(3) 0.063(3) 0.003(2) 0.012(3) 0.010(3)
C67 0.039(3) 0.054(3) 0.051(3) 0.012(2) 0.015(3) 0.018(3)
C68 0.021(2) 0.029(2) 0.042(2) 0.0104(18) 0.009(2) 0.014(2)
C69 0.025(3) 0.033(3) 0.042(3) 0.0086(19) 0.005(2) 0.017(2)
C70 0.038(3) 0.044(3) 0.053(3) 0.022(2) 0.007(2) 0.027(3)
C71 0.051(4) 0.038(3) 0.061(3) 0.024(2) 0.024(3) 0.023(3)
C72 0.034(3) 0.033(3) 0.062(3) 0.010(2) 0.010(3) 0.012(2)
C73 0.027(3) 0.029(3) 0.052(3) 0.008(2) 0.006(2) 0.015(2)
C74 0.027(3) 0.050(3) 0.032(2) 0.010(2) 0.000(2) 0.012(2)
C75 0.036(3) 0.048(3) 0.045(3) 0.008(2) -0.002(2) 0.014(3)
C76 0.034(3) 0.075(4) 0.058(3) 0.008(3) -0.003(3) 0.027(3)
C77 0.029(3) 0.031(3) 0.057(3) 0.005(2) -0.002(2) 0.005(2)
C78 0.030(3) 0.062(4) 0.089(4) 0.001(3) -0.005(3) 0.001(3)
C79 0.056(4) 0.061(4) 0.061(3) -0.003(3) 0.001(3) 0.025(3)
C81 0.062(4) 0.052(4) 0.069(4) 0.007(3) 0.008(3) 0.028(3)
C82 0.123(7) 0.074(5) 0.053(4) 0.002(3) 0.014(4) 0.054(5)
C83 0.173(9) 0.088(5) 0.079(4) 0.037(4) 0.038(5) 0.075(6)
C91 0.076(8) 0.177(12) 0.283(17) 0.073(11) 0.035(10) 0.004(8)
C92 0.215(19) 0.200(16) 0.194(14) 0.096(12) 0.018(12) 0.034(14)
C93 0.134(13) 0.123(12) 0.34(3) 0.098(13) -0.074(14) -0.010(9)
C94 0.43(4) 0.26(2) 0.25(2) 0.21(2) -0.10(2) -0.08(2)
C95 0.197(15) 0.203(14) 0.143(10) 0.101(10) -0.053(10) -0.034(12)
C96 0.32(2) 0.148(10) 0.095(7) -0.001(6) 0.037(9) -0.088(11)

_geom_special_details            
;
 All esds (except the esd in the dihedral angle between two l.s. planes)
 are estimated using the full covariance matrix.  The cell esds are taken
 into account individually in the estimation of esds in distances, angles
 and torsion angles; correlations between esds in cell parameters are only
 used when they are defined by crystal symmetry.  An approximate (isotropic)
 treatment of cell esds is used for estimating esds involving l.s. planes.
;

loop_
_geom_bond_atom_site_label_1
_geom_bond_atom_site_label_2
_geom_bond_distance
_geom_bond_site_symmetry_2
_geom_bond_publ_flag
Pd1 Al2 2.3617(13) . ?
Pd1 Al1 2.3758(12) . ?
Pd1 P1 2.3797(12) . ?
P1 C1 1.858(4) . ?
P1 C13 1.860(4) . ?
P1 C7 1.897(4) . ?
C1 C6 1.534(6) . ?
C1 C2 1.536(6) . ?
C1 H1 1.0000 . ?
C2 C3 1.531(6) . ?
C2 H2A 0.9900 . ?
C2 H2B 0.9900 . ?
C3 C4 1.510(7) . ?
C3 H3A 0.9900 . ?
C3 H3B 0.9900 . ?
C4 C5 1.520(8) . ?
C4 H4A 0.9900 . ?
C4 H4B 0.9900 . ?
C5 C6 1.526(7) . ?
C5 H5A 0.9900 . ?
C5 H5B 0.9900 . ?
C6 H6A 0.9900 . ?
C6 H6B 0.9900 . ?
C7 C12 1.466(7) . ?
C7 C8 1.532(6) . ?
C7 H7 1.0000 . ?
C8 C9 1.544(7) . ?
C8 H8A 0.9900 . ?
C8 H8B 0.9900 . ?
C9 C10 1.401(8) . ?
C9 H9A 0.9900 . ?
C9 H9B 0.9900 . ?
C10 C11 1.505(8) . ?
C10 H10A 0.9900 . ?
C10 H10B 0.9900 . ?
C11 C12 1.541(7) . ?
C11 H11A 0.9900 . ?
C11 H11B 0.9900 . ?
C12 H12A 0.9900 . ?
C12 H12B 0.9900 . ?
C13 C14 1.534(6) . ?
C13 C18 1.542(6) . ?
C13 H13 1.0000 . ?
C14 C15 1.522(6) . ?
C14 H14A 0.9900 . ?
C14 H14B 0.9900 . ?
C15 C16 1.531(7) . ?
C15 H15A 0.9900 . ?
C15 H15B 0.9900 . ?
C16 C17 1.512(7) . ?
C16 H16A 0.9900 . ?
C16 H16B 0.9900 . ?
C17 C18 1.512(6) . ?
C17 H17A 0.9900 . ?
C17 H17B 0.9900 . ?
C18 H18A 0.9900 . ?
C18 H18B 0.9900 . ?
Al1 N1 1.988(3) . ?
Al1 N2 2.010(4) . ?
N1 C21 1.335(5) . ?
N1 C26 1.453(5) . ?
N2 C23 1.330(5) . ?
N2 C38 1.452(5) . ?
C21 C22 1.392(6) . ?
C21 C24 1.524(6) . ?
C22 C23 1.386(6) . ?
C22 H22 0.9500 . ?
C23 C25 1.514(6) . ?
C24 H24A 0.9800 . ?
C24 H24B 0.9800 . ?
C24 H24C 0.9800 . ?
C25 H25A 0.9800 . ?
C25 H25B 0.9800 . ?
C25 H25C 0.9800 . ?
C26 C31 1.396(6) . ?
C26 C27 1.398(6) . ?
C27 C28 1.390(6) . ?
C27 C32 1.524(7) . ?
C28 C29 1.385(7) . ?
C28 H28 0.9500 . ?
C29 C30 1.368(7) . ?
C29 H29 0.9500 . ?
C30 C31 1.399(6) . ?
C30 H30 0.9500 . ?
C31 C35 1.512(6) . ?
C32 C34 1.489(7) . ?
C32 C33 1.518(7) . ?
C32 H32 1.0000 . ?
C33 H33A 0.9800 . ?
C33 H33B 0.9800 . ?
C33 H33C 0.9800 . ?
C34 H34A 0.9800 . ?
C34 H34B 0.9800 . ?
C34 H34C 0.9800 . ?
C35 C36 1.530(6) . ?
C35 C37 1.537(6) . ?
C35 H35 1.0000 . ?
C36 H36A 0.9800 . ?
C36 H36B 0.9800 . ?
C36 H36C 0.9800 . ?
C37 H37A 0.9800 . ?
C37 H37B 0.9800 . ?
C37 H37C 0.9800 . ?
C38 C43 1.402(6) . ?
C38 C39 1.407(6) . ?
C39 C40 1.386(6) . ?
C39 C44 1.511(6) . ?
C40 C41 1.364(6) . ?
C40 H40 0.9500 . ?
C41 C42 1.377(7) . ?
C41 H41 0.9500 . ?
C42 C43 1.394(6) . ?
C42 H42 0.9500 . ?
C43 C47 1.513(7) . ?
C44 C45 1.516(6) . ?
C44 C46 1.544(7) . ?
C44 H44 1.0000 . ?
C45 H45A 0.9800 . ?
C45 H45B 0.9800 . ?
C45 H45C 0.9800 . ?
C46 H46A 0.9800 . ?
C46 H46B 0.9800 . ?
C46 H46C 0.9800 . ?
C47 C49 1.496(8) . ?
C47 C48 1.502(7) . ?
C47 H47 1.0000 . ?
C48 H48A 0.9800 . ?
C48 H48B 0.9800 . ?
C48 H48C 0.9800 . ?
C49 H49A 0.9800 . ?
C49 H49B 0.9800 . ?
C49 H49C 0.9800 . ?
Al2 N3 1.982(3) . ?
Al2 N4 1.994(4) . ?
N3 C51 1.333(5) . ?
N3 C56 1.455(5) . ?
N4 C53 1.341(5) . ?
N4 C68 1.451(5) . ?
C51 C52 1.395(6) . ?
C51 C54 1.506(6) . ?
C52 C53 1.378(6) . ?
C52 H52 0.9500 . ?
C53 C55 1.514(6) . ?
C54 H54A 0.9800 . ?
C54 H54B 0.9800 . ?
C54 H54C 0.9800 . ?
C55 H55A 0.9800 . ?
C55 H55B 0.9800 . ?
C55 H55C 0.9800 . ?
C56 C61 1.384(6) . ?
C56 C57 1.396(6) . ?
C57 C58 1.389(6) . ?
C57 C62 1.515(7) . ?
C58 C59 1.369(7) . ?
C58 H58 0.9500 . ?
C59 C60 1.375(7) . ?
C59 H59 0.9500 . ?
C60 C61 1.407(6) . ?
C60 H60 0.9500 . ?
C61 C65 1.510(6) . ?
C62 C64 1.520(7) . ?
C62 C63 1.529(8) . ?
C62 H62 1.0000 . ?
C63 H63A 0.9800 . ?
C63 H63B 0.9800 . ?
C63 H63C 0.9800 . ?
C64 H64A 0.9800 . ?
C64 H64B 0.9800 . ?
C64 H64C 0.9800 . ?
C65 C67 1.518(6) . ?
C65 C66 1.526(6) . ?
C65 H65 1.0000 . ?
C66 H66A 0.9800 . ?
C66 H66B 0.9800 . ?
C66 H66C 0.9800 . ?
C67 H67A 0.9800 . ?
C67 H67B 0.9800 . ?
C67 H67C 0.9800 . ?
C68 C73 1.406(6) . ?
C68 C69 1.408(6) . ?
C69 C70 1.399(6) . ?
C69 C74 1.511(6) . ?
C70 C71 1.373(7) . ?
C70 H70 0.9500 . ?
C71 C72 1.369(6) . ?
C71 H71 0.9500 . ?
C72 C73 1.385(6) . ?
C72 H72 0.9500 . ?
C73 C77 1.519(6) . ?
C74 C75 1.531(6) . ?
C74 C76 1.539(6) . ?
C74 H74 1.0000 . ?
C75 H75A 0.9800 . ?
C75 H75B 0.9800 . ?
C75 H75C 0.9800 . ?
C76 H76A 0.9800 . ?
C76 H76B 0.9800 . ?
C76 H76C 0.9800 . ?
C77 C79 1.525(7) . ?
C77 C78 1.545(7) . ?
C77 H77 1.0000 . ?
C78 H78A 0.9800 . ?
C78 H78B 0.9800 . ?
C78 H78C 0.9800 . ?
C79 H79A 0.9800 . ?
C79 H79B 0.9800 . ?
C79 H79C 0.9800 . ?
C81 C82 1.490(7) . ?
C81 C81 1.512(10) 2_685 ?
C81 H81A 0.9900 . ?
C81 H81B 0.9900 . ?
C82 C83 1.516(8) . ?
C82 H82A 0.9900 . ?
C82 H82B 0.9900 . ?
C83 H83A 0.9800 . ?
C83 H83B 0.9800 . ?
C83 H83C 0.9800 . ?
C91 C92 1.422(12) . ?
C91 H91A 0.9800 . ?
C91 H91B 0.9800 . ?
C91 H91C 0.9800 . ?
C92 C93 1.514(14) . ?
C92 H92A 0.9900 . ?
C92 H92B 0.9900 . ?
C93 C94 1.435(15) . ?
C93 H93A 0.9900 . ?
C93 H93B 0.9900 . ?
C94 C95 1.511(16) . ?
C94 H94A 0.9900 . ?
C94 H94B 0.9900 . ?
C95 C96 1.509(13) . ?
C95 H95A 0.9900 . ?
C95 H95B 0.9900 . ?
C96 H96A 0.9800 . ?
C96 H96B 0.9800 . ?
C96 H96C 0.9800 . ?

loop_
_geom_angle_atom_site_label_1
_geom_angle_atom_site_label_2
_geom_angle_atom_site_label_3
_geom_angle
_geom_angle_site_symmetry_1
_geom_angle_site_symmetry_3
_geom_angle_publ_flag
Al2 Pd1 Al1 111.53(5) . . ?
Al2 Pd1 P1 124.15(4) . . ?
Al1 Pd1 P1 124.32(4) . . ?
C1 P1 C13 100.5(2) . . ?
C1 P1 C7 98.5(2) . . ?
C13 P1 C7 106.3(2) . . ?
C1 P1 Pd1 116.79(15) . . ?
C13 P1 Pd1 113.52(14) . . ?
C7 P1 Pd1 118.77(17) . . ?
C6 C1 C2 109.0(4) . . ?
C6 C1 P1 111.3(3) . . ?
C2 C1 P1 115.0(3) . . ?
C6 C1 H1 107.1 . . ?
C2 C1 H1 107.1 . . ?
P1 C1 H1 107.1 . . ?
C3 C2 C1 110.2(4) . . ?
C3 C2 H2A 109.6 . . ?
C1 C2 H2A 109.6 . . ?
C3 C2 H2B 109.6 . . ?
C1 C2 H2B 109.6 . . ?
H2A C2 H2B 108.1 . . ?
C4 C3 C2 111.3(4) . . ?
C4 C3 H3A 109.4 . . ?
C2 C3 H3A 109.4 . . ?
C4 C3 H3B 109.4 . . ?
C2 C3 H3B 109.4 . . ?
H3A C3 H3B 108.0 . . ?
C3 C4 C5 111.9(4) . . ?
C3 C4 H4A 109.2 . . ?
C5 C4 H4A 109.2 . . ?
C3 C4 H4B 109.2 . . ?
C5 C4 H4B 109.2 . . ?
H4A C4 H4B 107.9 . . ?
C4 C5 C6 111.4(4) . . ?
C4 C5 H5A 109.3 . . ?
C6 C5 H5A 109.3 . . ?
C4 C5 H5B 109.3 . . ?
C6 C5 H5B 109.3 . . ?
H5A C5 H5B 108.0 . . ?
C5 C6 C1 111.7(4) . . ?
C5 C6 H6A 109.3 . . ?
C1 C6 H6A 109.3 . . ?
C5 C6 H6B 109.3 . . ?
C1 C6 H6B 109.3 . . ?
H6A C6 H6B 107.9 . . ?
C12 C7 C8 113.5(4) . . ?
C12 C7 P1 113.5(3) . . ?
C8 C7 P1 119.1(3) . . ?
C12 C7 H7 102.6 . . ?
C8 C7 H7 102.6 . . ?
P1 C7 H7 102.6 . . ?
C7 C8 C9 111.3(4) . . ?
C7 C8 H8A 109.4 . . ?
C9 C8 H8A 109.4 . . ?
C7 C8 H8B 109.4 . . ?
C9 C8 H8B 109.4 . . ?
H8A C8 H8B 108.0 . . ?
C10 C9 C8 113.2(5) . . ?
C10 C9 H9A 108.9 . . ?
C8 C9 H9A 108.9 . . ?
C10 C9 H9B 108.9 . . ?
C8 C9 H9B 108.9 . . ?
H9A C9 H9B 107.8 . . ?
C9 C10 C11 113.1(5) . . ?
C9 C10 H10A 109.0 . . ?
C11 C10 H10A 109.0 . . ?
C9 C10 H10B 109.0 . . ?
C11 C10 H10B 109.0 . . ?
H10A C10 H10B 107.8 . . ?
C10 C11 C12 113.0(4) . . ?
C10 C11 H11A 109.0 . . ?
C12 C11 H11A 109.0 . . ?
C10 C11 H11B 109.0 . . ?
C12 C11 H11B 109.0 . . ?
H11A C11 H11B 107.8 . . ?
C7 C12 C11 112.4(5) . . ?
C7 C12 H12A 109.1 . . ?
C11 C12 H12A 109.1 . . ?
C7 C12 H12B 109.1 . . ?
C11 C12 H12B 109.1 . . ?
H12A C12 H12B 107.9 . . ?
C14 C13 C18 109.9(4) . . ?
C14 C13 P1 112.6(3) . . ?
C18 C13 P1 118.2(3) . . ?
C14 C13 H13 105.0 . . ?
C18 C13 H13 105.0 . . ?
P1 C13 H13 105.0 . . ?
C15 C14 C13 112.4(4) . . ?
C15 C14 H14A 109.1 . . ?
C13 C14 H14A 109.1 . . ?
C15 C14 H14B 109.1 . . ?
C13 C14 H14B 109.1 . . ?
H14A C14 H14B 107.9 . . ?
C14 C15 C16 111.5(4) . . ?
C14 C15 H15A 109.3 . . ?
C16 C15 H15A 109.3 . . ?
C14 C15 H15B 109.3 . . ?
C16 C15 H15B 109.3 . . ?
H15A C15 H15B 108.0 . . ?
C17 C16 C15 110.4(4) . . ?
C17 C16 H16A 109.6 . . ?
C15 C16 H16A 109.6 . . ?
C17 C16 H16B 109.6 . . ?
C15 C16 H16B 109.6 . . ?
H16A C16 H16B 108.1 . . ?
C16 C17 C18 112.2(4) . . ?
C16 C17 H17A 109.2 . . ?
C18 C17 H17A 109.2 . . ?
C16 C17 H17B 109.2 . . ?
C18 C17 H17B 109.2 . . ?
H17A C17 H17B 107.9 . . ?
C17 C18 C13 110.6(4) . . ?
C17 C18 H18A 109.5 . . ?
C13 C18 H18A 109.5 . . ?
C17 C18 H18B 109.5 . . ?
C13 C18 H18B 109.5 . . ?
H18A C18 H18B 108.1 . . ?
N1 Al1 N2 89.38(14) . . ?
N1 Al1 Pd1 128.46(12) . . ?
N2 Al1 Pd1 140.29(11) . . ?
C21 N1 C26 114.8(3) . . ?
C21 N1 Al1 126.9(3) . . ?
C26 N1 Al1 118.3(3) . . ?
C23 N2 C38 114.9(3) . . ?
C23 N2 Al1 126.6(3) . . ?
C38 N2 Al1 118.4(2) . . ?
N1 C21 C22 123.0(4) . . ?
N1 C21 C24 120.5(4) . . ?
C22 C21 C24 116.3(4) . . ?
C23 C22 C21 126.6(4) . . ?
C23 C22 H22 116.7 . . ?
C21 C22 H22 116.7 . . ?
N2 C23 C22 123.7(4) . . ?
N2 C23 C25 121.5(4) . . ?
C22 C23 C25 114.8(4) . . ?
C21 C24 H24A 109.5 . . ?
C21 C24 H24B 109.5 . . ?
H24A C24 H24B 109.5 . . ?
C21 C24 H24C 109.5 . . ?
H24A C24 H24C 109.5 . . ?
H24B C24 H24C 109.5 . . ?
C23 C25 H25A 109.5 . . ?
C23 C25 H25B 109.5 . . ?
H25A C25 H25B 109.5 . . ?
C23 C25 H25C 109.5 . . ?
H25A C25 H25C 109.5 . . ?
H25B C25 H25C 109.5 . . ?
C31 C26 C27 121.8(4) . . ?
C31 C26 N1 119.9(4) . . ?
C27 C26 N1 118.1(4) . . ?
C28 C27 C26 118.1(4) . . ?
C28 C27 C32 120.1(5) . . ?
C26 C27 C32 121.8(4) . . ?
C29 C28 C27 120.7(5) . . ?
C29 C28 H28 119.7 . . ?
C27 C28 H28 119.7 . . ?
C30 C29 C28 120.5(5) . . ?
C30 C29 H29 119.8 . . ?
C28 C29 H29 119.8 . . ?
C29 C30 C31 121.0(5) . . ?
C29 C30 H30 119.5 . . ?
C31 C30 H30 119.5 . . ?
C26 C31 C30 117.9(4) . . ?
C26 C31 C35 121.9(4) . . ?
C30 C31 C35 120.2(4) . . ?
C34 C32 C33 110.0(5) . . ?
C34 C32 C27 113.0(4) . . ?
C33 C32 C27 113.1(5) . . ?
C34 C32 H32 106.7 . . ?
C33 C32 H32 106.7 . . ?
C27 C32 H32 106.7 . . ?
C32 C33 H33A 109.5 . . ?
C32 C33 H33B 109.5 . . ?
H33A C33 H33B 109.5 . . ?
C32 C33 H33C 109.5 . . ?
H33A C33 H33C 109.5 . . ?
H33B C33 H33C 109.5 . . ?
C32 C34 H34A 109.5 . . ?
C32 C34 H34B 109.5 . . ?
H34A C34 H34B 109.5 . . ?
C32 C34 H34C 109.5 . . ?
H34A C34 H34C 109.5 . . ?
H34B C34 H34C 109.5 . . ?
C31 C35 C36 109.5(4) . . ?
C31 C35 C37 113.7(4) . . ?
C36 C35 C37 111.4(4) . . ?
C31 C35 H35 107.3 . . ?
C36 C35 H35 107.3 . . ?
C37 C35 H35 107.3 . . ?
C35 C36 H36A 109.5 . . ?
C35 C36 H36B 109.5 . . ?
H36A C36 H36B 109.5 . . ?
C35 C36 H36C 109.5 . . ?
H36A C36 H36C 109.5 . . ?
H36B C36 H36C 109.5 . . ?
C35 C37 H37A 109.5 . . ?
C35 C37 H37B 109.5 . . ?
H37A C37 H37B 109.5 . . ?
C35 C37 H37C 109.5 . . ?
H37A C37 H37C 109.5 . . ?
H37B C37 H37C 109.5 . . ?
C43 C38 C39 120.7(4) . . ?
C43 C38 N2 119.1(4) . . ?
C39 C38 N2 120.1(4) . . ?
C40 C39 C38 118.0(4) . . ?
C40 C39 C44 119.1(4) . . ?
C38 C39 C44 123.0(4) . . ?
C41 C40 C39 121.7(5) . . ?
C41 C40 H40 119.1 . . ?
C39 C40 H40 119.1 . . ?
C40 C41 C42 120.5(4) . . ?
C40 C41 H41 119.7 . . ?
C42 C41 H41 119.7 . . ?
C41 C42 C43 120.3(4) . . ?
C41 C42 H42 119.9 . . ?
C43 C42 H42 119.9 . . ?
C42 C43 C38 118.8(4) . . ?
C42 C43 C47 118.7(4) . . ?
C38 C43 C47 122.4(4) . . ?
C39 C44 C45 111.7(4) . . ?
C39 C44 C46 113.1(4) . . ?
C45 C44 C46 108.6(4) . . ?
C39 C44 H44 107.7 . . ?
C45 C44 H44 107.7 . . ?
C46 C44 H44 107.7 . . ?
C44 C45 H45A 109.5 . . ?
C44 C45 H45B 109.5 . . ?
H45A C45 H45B 109.5 . . ?
C44 C45 H45C 109.5 . . ?
H45A C45 H45C 109.5 . . ?
H45B C45 H45C 109.5 . . ?
C44 C46 H46A 109.5 . . ?
C44 C46 H46B 109.5 . . ?
H46A C46 H46B 109.5 . . ?
C44 C46 H46C 109.5 . . ?
H46A C46 H46C 109.5 . . ?
H46B C46 H46C 109.5 . . ?
C49 C47 C48 108.9(5) . . ?
C49 C47 C43 112.8(5) . . ?
C48 C47 C43 113.4(5) . . ?
C49 C47 H47 107.1 . . ?
C48 C47 H47 107.1 . . ?
C43 C47 H47 107.1 . . ?
C47 C48 H48A 109.5 . . ?
C47 C48 H48B 109.5 . . ?
H48A C48 H48B 109.5 . . ?
C47 C48 H48C 109.5 . . ?
H48A C48 H48C 109.5 . . ?
H48B C48 H48C 109.5 . . ?
C47 C49 H49A 109.5 . . ?
C47 C49 H49B 109.5 . . ?
H49A C49 H49B 109.5 . . ?
C47 C49 H49C 109.5 . . ?
H49A C49 H49C 109.5 . . ?
H49B C49 H49C 109.5 . . ?
N3 Al2 N4 89.83(14) . . ?
N3 Al2 Pd1 130.84(12) . . ?
N4 Al2 Pd1 138.23(10) . . ?
C51 N3 C56 115.3(3) . . ?
C51 N3 Al2 126.4(3) . . ?
C56 N3 Al2 118.3(3) . . ?
C53 N4 C68 115.7(4) . . ?
C53 N4 Al2 126.4(3) . . ?
C68 N4 Al2 117.8(3) . . ?
N3 C51 C52 122.9(4) . . ?
N3 C51 C54 120.5(4) . . ?
C52 C51 C54 116.5(4) . . ?
C53 C52 C51 126.8(4) . . ?
C53 C52 H52 116.6 . . ?
C51 C52 H52 116.6 . . ?
N4 C53 C52 123.4(4) . . ?
N4 C53 C55 120.2(4) . . ?
C52 C53 C55 116.4(4) . . ?
C51 C54 H54A 109.5 . . ?
C51 C54 H54B 109.5 . . ?
H54A C54 H54B 109.5 . . ?
C51 C54 H54C 109.5 . . ?
H54A C54 H54C 109.5 . . ?
H54B C54 H54C 109.5 . . ?
C53 C55 H55A 109.5 . . ?
C53 C55 H55B 109.5 . . ?
H55A C55 H55B 109.5 . . ?
C53 C55 H55C 109.5 . . ?
H55A C55 H55C 109.5 . . ?
H55B C55 H55C 109.5 . . ?
C61 C56 C57 121.5(4) . . ?
C61 C56 N3 120.7(4) . . ?
C57 C56 N3 117.8(4) . . ?
C58 C57 C56 118.2(4) . . ?
C58 C57 C62 118.7(4) . . ?
C56 C57 C62 123.1(4) . . ?
C59 C58 C57 121.4(4) . . ?
C59 C58 H58 119.3 . . ?
C57 C58 H58 119.3 . . ?
C58 C59 C60 120.0(4) . . ?
C58 C59 H59 120.0 . . ?
C60 C59 H59 120.0 . . ?
C59 C60 C61 120.6(5) . . ?
C59 C60 H60 119.7 . . ?
C61 C60 H60 119.7 . . ?
C56 C61 C60 118.2(4) . . ?
C56 C61 C65 124.3(4) . . ?
C60 C61 C65 117.4(4) . . ?
C57 C62 C64 113.4(5) . . ?
C57 C62 C63 110.1(5) . . ?
C64 C62 C63 108.9(5) . . ?
C57 C62 H62 108.1 . . ?
C64 C62 H62 108.1 . . ?
C63 C62 H62 108.1 . . ?
C62 C63 H63A 109.5 . . ?
C62 C63 H63B 109.5 . . ?
H63A C63 H63B 109.5 . . ?
C62 C63 H63C 109.5 . . ?
H63A C63 H63C 109.5 . . ?
H63B C63 H63C 109.5 . . ?
C62 C64 H64A 109.5 . . ?
C62 C64 H64B 109.5 . . ?
H64A C64 H64B 109.5 . . ?
C62 C64 H64C 109.5 . . ?
H64A C64 H64C 109.5 . . ?
H64B C64 H64C 109.5 . . ?
C61 C65 C67 111.0(4) . . ?
C61 C65 C66 111.7(4) . . ?
C67 C65 C66 111.1(4) . . ?
C61 C65 H65 107.6 . . ?
C67 C65 H65 107.6 . . ?
C66 C65 H65 107.6 . . ?
C65 C66 H66A 109.5 . . ?
C65 C66 H66B 109.5 . . ?
H66A C66 H66B 109.5 . . ?
C65 C66 H66C 109.5 . . ?
H66A C66 H66C 109.5 . . ?
H66B C66 H66C 109.5 . . ?
C65 C67 H67A 109.5 . . ?
C65 C67 H67B 109.5 . . ?
H67A C67 H67B 109.5 . . ?
C65 C67 H67C 109.5 . . ?
H67A C67 H67C 109.5 . . ?
H67B C67 H67C 109.5 . . ?
C73 C68 C69 121.4(4) . . ?
C73 C68 N4 118.5(4) . . ?
C69 C68 N4 120.2(4) . . ?
C70 C69 C68 117.4(4) . . ?
C70 C69 C74 119.7(4) . . ?
C68 C69 C74 123.0(4) . . ?
C71 C70 C69 121.6(4) . . ?
C71 C70 H70 119.2 . . ?
C69 C70 H70 119.2 . . ?
C72 C71 C70 119.9(4) . . ?
C72 C71 H71 120.0 . . ?
C70 C71 H71 120.0 . . ?
C71 C72 C73 121.8(5) . . ?
C71 C72 H72 119.1 . . ?
C73 C72 H72 119.1 . . ?
C72 C73 C68 117.9(4) . . ?
C72 C73 C77 120.5(4) . . ?
C68 C73 C77 121.5(4) . . ?
C69 C74 C75 109.8(4) . . ?
C69 C74 C76 113.3(4) . . ?
C75 C74 C76 109.8(4) . . ?
C69 C74 H74 107.9 . . ?
C75 C74 H74 107.9 . . ?
C76 C74 H74 107.9 . . ?
C74 C75 H75A 109.5 . . ?
C74 C75 H75B 109.5 . . ?
H75A C75 H75B 109.5 . . ?
C74 C75 H75C 109.5 . . ?
H75A C75 H75C 109.5 . . ?
H75B C75 H75C 109.5 . . ?
C74 C76 H76A 109.5 . . ?
C74 C76 H76B 109.5 . . ?
H76A C76 H76B 109.5 . . ?
C74 C76 H76C 109.5 . . ?
H76A C76 H76C 109.5 . . ?
H76B C76 H76C 109.5 . . ?
C73 C77 C79 110.9(4) . . ?
C73 C77 C78 113.3(4) . . ?
C79 C77 C78 110.1(4) . . ?
C73 C77 H77 107.4 . . ?
C79 C77 H77 107.4 . . ?
C78 C77 H77 107.4 . . ?
C77 C78 H78A 109.5 . . ?
C77 C78 H78B 109.5 . . ?
H78A C78 H78B 109.5 . . ?
C77 C78 H78C 109.5 . . ?
H78A C78 H78C 109.5 . . ?
H78B C78 H78C 109.5 . . ?
C77 C79 H79A 109.5 . . ?
C77 C79 H79B 109.5 . . ?
H79A C79 H79B 109.5 . . ?
C77 C79 H79C 109.5 . . ?
H79A C79 H79C 109.5 . . ?
H79B C79 H79C 109.5 . . ?
C82 C81 C81 115.2(6) . 2_685 ?
C82 C81 H81A 108.5 . . ?
C81 C81 H81A 108.5 2_685 . ?
C82 C81 H81B 108.5 . . ?
C81 C81 H81B 108.5 2_685 . ?
H81A C81 H81B 107.5 . . ?
C81 C82 C83 113.7(5) . . ?
C81 C82 H82A 108.8 . . ?
C83 C82 H82A 108.8 . . ?
C81 C82 H82B 108.8 . . ?
C83 C82 H82B 108.8 . . ?
H82A C82 H82B 107.7 . . ?
C82 C83 H83A 109.5 . . ?
C82 C83 H83B 109.5 . . ?
H83A C83 H83B 109.5 . . ?
C82 C83 H83C 109.5 . . ?
H83A C83 H83C 109.5 . . ?
H83B C83 H83C 109.5 . . ?
C92 C91 H91A 109.5 . . ?
C92 C91 H91B 109.5 . . ?
H91A C91 H91B 109.5 . . ?
C92 C91 H91C 109.5 . . ?
H91A C91 H91C 109.5 . . ?
H91B C91 H91C 109.5 . . ?
C91 C92 C93 116.4(15) . . ?
C91 C92 H92A 108.2 . . ?
C93 C92 H92A 108.2 . . ?
C91 C92 H92B 108.2 . . ?
C93 C92 H92B 108.2 . . ?
H92A C92 H92B 107.3 . . ?
C94 C93 C92 115.0(15) . . ?
C94 C93 H93A 108.5 . . ?
C92 C93 H93A 108.5 . . ?
C94 C93 H93B 108.5 . . ?
C92 C93 H93B 108.5 . . ?
H93A C93 H93B 107.5 . . ?
C93 C94 C95 100.9(13) . . ?
C93 C94 H94A 111.6 . . ?
C95 C94 H94A 111.6 . . ?
C93 C94 H94B 111.6 . . ?
C95 C94 H94B 111.6 . . ?
H94A C94 H94B 109.4 . . ?
C96 C95 C94 104.2(13) . . ?
C96 C95 H95A 110.9 . . ?
C94 C95 H95A 110.9 . . ?
C96 C95 H95B 110.9 . . ?
C94 C95 H95B 110.9 . . ?
H95A C95 H95B 108.9 . . ?
C95 C96 H96A 109.5 . . ?
C95 C96 H96B 109.5 . . ?
H96A C96 H96B 109.5 . . ?
C95 C96 H96C 109.5 . . ?
H96A C96 H96C 109.5 . . ?
H96B C96 H96C 109.5 . . ?

loop_
_geom_torsion_atom_site_label_1
_geom_torsion_atom_site_label_2
_geom_torsion_atom_site_label_3
_geom_torsion_atom_site_label_4
_geom_torsion
_geom_torsion_site_symmetry_1
_geom_torsion_site_symmetry_2
_geom_torsion_site_symmetry_3
_geom_torsion_site_symmetry_4
_geom_torsion_publ_flag
C13 P1 C1 C6 -179.8(3) . . . . ?
C7 P1 C1 C6 71.8(4) . . . . ?
Pd1 P1 C1 C6 -56.6(3) . . . . ?
C13 P1 C1 C2 -55.3(4) . . . . ?
C7 P1 C1 C2 -163.7(4) . . . . ?
Pd1 P1 C1 C2 68.0(4) . . . . ?
C6 C1 C2 C3 -58.5(5) . . . . ?
P1 C1 C2 C3 175.8(3) . . . . ?
C1 C2 C3 C4 58.0(5) . . . . ?
C2 C3 C4 C5 -54.9(6) . . . . ?
C3 C4 C5 C6 53.1(6) . . . . ?
C4 C5 C6 C1 -54.9(6) . . . . ?
C2 C1 C6 C5 57.4(5) . . . . ?
P1 C1 C6 C5 -174.7(4) . . . . ?
C1 P1 C7 C12 165.8(4) . . . . ?
C13 P1 C7 C12 62.2(5) . . . . ?
Pd1 P1 C7 C12 -67.1(5) . . . . ?
C1 P1 C7 C8 28.2(5) . . . . ?
C13 P1 C7 C8 -75.4(5) . . . . ?
Pd1 P1 C7 C8 155.3(4) . . . . ?
C12 C7 C8 C9 49.1(7) . . . . ?
P1 C7 C8 C9 -173.3(4) . . . . ?
C7 C8 C9 C10 -52.6(8) . . . . ?
C8 C9 C10 C11 54.6(9) . . . . ?
C9 C10 C11 C12 -52.6(9) . . . . ?
C8 C7 C12 C11 -47.9(7) . . . . ?
P1 C7 C12 C11 172.1(4) . . . . ?
C10 C11 C12 C7 48.6(8) . . . . ?
C1 P1 C13 C14 176.4(3) . . . . ?
C7 P1 C13 C14 -81.4(3) . . . . ?
Pd1 P1 C13 C14 51.0(3) . . . . ?
C1 P1 C13 C18 -53.8(3) . . . . ?
C7 P1 C13 C18 48.4(4) . . . . ?
Pd1 P1 C13 C18 -179.3(3) . . . . ?
C18 C13 C14 C15 54.5(5) . . . . ?
P1 C13 C14 C15 -171.6(3) . . . . ?
C13 C14 C15 C16 -54.4(5) . . . . ?
C14 C15 C16 C17 54.3(5) . . . . ?
C15 C16 C17 C18 -56.8(5) . . . . ?
C16 C17 C18 C13 57.9(5) . . . . ?
C14 C13 C18 C17 -55.5(5) . . . . ?
P1 C13 C18 C17 173.4(3) . . . . ?
C26 N1 C21 C22 -167.8(4) . . . . ?
Al1 N1 C21 C22 13.2(6) . . . . ?
C26 N1 C21 C24 7.8(6) . . . . ?
Al1 N1 C21 C24 -171.3(3) . . . . ?
N1 C21 C22 C23 7.3(8) . . . . ?
C24 C21 C22 C23 -168.4(4) . . . . ?
C38 N2 C23 C22 176.5(4) . . . . ?
Al1 N2 C23 C22 -0.5(6) . . . . ?
C38 N2 C23 C25 -0.8(6) . . . . ?
Al1 N2 C23 C25 -177.7(3) . . . . ?
C21 C22 C23 N2 -13.9(7) . . . . ?
C21 C22 C23 C25 163.5(5) . . . . ?
C21 N1 C26 C31 -80.8(5) . . . . ?
Al1 N1 C26 C31 98.4(4) . . . . ?
C21 N1 C26 C27 95.2(5) . . . . ?
Al1 N1 C26 C27 -85.7(4) . . . . ?
C31 C26 C27 C28 2.3(7) . . . . ?
N1 C26 C27 C28 -173.6(4) . . . . ?
C31 C26 C27 C32 -178.2(4) . . . . ?
N1 C26 C27 C32 6.0(6) . . . . ?
C26 C27 C28 C29 0.0(7) . . . . ?
C32 C27 C28 C29 -179.6(4) . . . . ?
C27 C28 C29 C30 -1.9(7) . . . . ?
C28 C29 C30 C31 1.6(7) . . . . ?
C27 C26 C31 C30 -2.5(6) . . . . ?
N1 C26 C31 C30 173.3(4) . . . . ?
C27 C26 C31 C35 175.8(4) . . . . ?
N1 C26 C31 C35 -8.4(6) . . . . ?
C29 C30 C31 C26 0.6(7) . . . . ?
C29 C30 C31 C35 -177.8(4) . . . . ?
C28 C27 C32 C34 96.1(6) . . . . ?
C26 C27 C32 C34 -83.5(6) . . . . ?
C28 C27 C32 C33 -29.9(6) . . . . ?
C26 C27 C32 C33 150.6(5) . . . . ?
C26 C31 C35 C36 -95.2(5) . . . . ?
C30 C31 C35 C36 83.1(5) . . . . ?
C26 C31 C35 C37 139.6(4) . . . . ?
C30 C31 C35 C37 -42.2(6) . . . . ?
C23 N2 C38 C43 -94.7(5) . . . . ?
Al1 N2 C38 C43 82.5(4) . . . . ?
C23 N2 C38 C39 81.3(5) . . . . ?
Al1 N2 C38 C39 -101.5(4) . . . . ?
C43 C38 C39 C40 0.7(6) . . . . ?
N2 C38 C39 C40 -175.3(4) . . . . ?
C43 C38 C39 C44 179.3(4) . . . . ?
N2 C38 C39 C44 3.4(6) . . . . ?
C38 C39 C40 C41 0.9(7) . . . . ?
C44 C39 C40 C41 -177.8(4) . . . . ?
C39 C40 C41 C42 -1.5(7) . . . . ?
C40 C41 C42 C43 0.5(7) . . . . ?
C41 C42 C43 C38 1.1(7) . . . . ?
C41 C42 C43 C47 179.8(5) . . . . ?
C39 C38 C43 C42 -1.7(6) . . . . ?
N2 C38 C43 C42 174.3(4) . . . . ?
C39 C38 C43 C47 179.7(4) . . . . ?
N2 C38 C43 C47 -4.3(6) . . . . ?
C40 C39 C44 C45 -66.9(6) . . . . ?
C38 C39 C44 C45 114.5(5) . . . . ?
C40 C39 C44 C46 56.0(5) . . . . ?
C38 C39 C44 C46 -122.6(5) . . . . ?
C42 C43 C47 C49 -74.0(7) . . . . ?
C38 C43 C47 C49 104.6(6) . . . . ?
C42 C43 C47 C48 50.4(7) . . . . ?
C38 C43 C47 C48 -131.0(5) . . . . ?
C56 N3 C51 C52 -162.9(4) . . . . ?
Al2 N3 C51 C52 15.4(6) . . . . ?
C56 N3 C51 C54 15.1(6) . . . . ?
Al2 N3 C51 C54 -166.5(3) . . . . ?
N3 C51 C52 C53 6.0(7) . . . . ?
C54 C51 C52 C53 -172.1(4) . . . . ?
C68 N4 C53 C52 176.5(4) . . . . ?
Al2 N4 C53 C52 -0.5(6) . . . . ?
C68 N4 C53 C55 -2.4(5) . . . . ?
Al2 N4 C53 C55 -179.4(3) . . . . ?
C51 C52 C53 N4 -13.9(7) . . . . ?
C51 C52 C53 C55 165.1(4) . . . . ?
C51 N3 C56 C61 -98.1(5) . . . . ?
Al2 N3 C56 C61 83.4(4) . . . . ?
C51 N3 C56 C57 79.5(5) . . . . ?
Al2 N3 C56 C57 -99.0(4) . . . . ?
C61 C56 C57 C58 3.3(7) . . . . ?
N3 C56 C57 C58 -174.3(4) . . . . ?
C61 C56 C57 C62 -177.1(4) . . . . ?
N3 C56 C57 C62 5.3(6) . . . . ?
C56 C57 C58 C59 -3.4(7) . . . . ?
C62 C57 C58 C59 177.1(5) . . . . ?
C57 C58 C59 C60 0.9(7) . . . . ?
C58 C59 C60 C61 1.6(7) . . . . ?
C57 C56 C61 C60 -0.9(6) . . . . ?
N3 C56 C61 C60 176.6(4) . . . . ?
C57 C56 C61 C65 -178.7(4) . . . . ?
N3 C56 C61 C65 -1.2(6) . . . . ?
C59 C60 C61 C56 -1.7(6) . . . . ?
C59 C60 C61 C65 176.3(4) . . . . ?
C58 C57 C62 C64 49.3(7) . . . . ?
C56 C57 C62 C64 -130.3(5) . . . . ?
C58 C57 C62 C63 -73.1(6) . . . . ?
C56 C57 C62 C63 107.4(5) . . . . ?
C56 C61 C65 C67 -114.0(5) . . . . ?
C60 C61 C65 C67 68.1(5) . . . . ?
C56 C61 C65 C66 121.4(5) . . . . ?
C60 C61 C65 C66 -56.5(5) . . . . ?
C53 N4 C68 C73 -101.5(5) . . . . ?
Al2 N4 C68 C73 75.8(4) . . . . ?
C53 N4 C68 C69 77.4(5) . . . . ?
Al2 N4 C68 C69 -105.3(4) . . . . ?
C73 C68 C69 C70 2.6(6) . . . . ?
N4 C68 C69 C70 -176.2(4) . . . . ?
C73 C68 C69 C74 -175.7(4) . . . . ?
N4 C68 C69 C74 5.4(6) . . . . ?
C68 C69 C70 C71 -0.7(7) . . . . ?
C74 C69 C70 C71 177.7(4) . . . . ?
C69 C70 C71 C72 -1.0(7) . . . . ?
C70 C71 C72 C73 0.9(7) . . . . ?
C71 C72 C73 C68 1.0(7) . . . . ?
C71 C72 C73 C77 178.0(4) . . . . ?
C69 C68 C73 C72 -2.8(6) . . . . ?
N4 C68 C73 C72 176.1(4) . . . . ?
C69 C68 C73 C77 -179.7(4) . . . . ?
N4 C68 C73 C77 -0.8(6) . . . . ?
C70 C69 C74 C75 -75.7(5) . . . . ?
C68 C69 C74 C75 102.6(5) . . . . ?
C70 C69 C74 C76 47.5(6) . . . . ?
C68 C69 C74 C76 -134.2(4) . . . . ?
C72 C73 C77 C79 -89.1(5) . . . . ?
C68 C73 C77 C79 87.7(5) . . . . ?
C72 C73 C77 C78 35.3(6) . . . . ?
C68 C73 C77 C78 -147.8(5) . . . . ?
C81 C81 C82 C83 -176.9(7) 2_685 . . . ?
C91 C92 C93 C94 -171.7(15) . . . . ?
C92 C93 C94 C95 -168.4(12) . . . . ?
C93 C94 C95 C96 160.7(11) . . . . ?

_refine_diff_density_max         1.053
_refine_diff_density_min         -1.087
_refine_diff_density_rms         0.086

_vrf_PLAT973_PdAl2               
;
PROBLEM:  Check Calcd Positive Residual Density on Pd1 - 1.55 eA-3           
RESPONSE: 
 The data showed possibility of twinning but attempts to model 
 this twinning did not provide a satisfactory solution. However,
 this is the likely cause of some residual denisty close to the
 heaviest atom.
;

_shelx_res_file                  
;
TITL CF solution in P-1
    shelx.res
    created by SHELXL-2017/1 at 12:48:40 on 24-Oct-2017
CELL 0.71073 13.20457 14.15885 23.4405 94.7203 98.2466 108.643
ZERR 2 0.00082 0.00108 0.00107 0.0048 0.0044 0.0062
LATT 1
SFAC C H Al N P Pd
UNIT 170 272 4 8 2 2
L.S. 20
PLAN  10
BOND $H
CONF
DFIX 1.54 C91 C92
DFIX 1.54 C92 C93
DFIX 1.54 C93 C94
DFIX 1.54 C94 C95
DFIX 1.54 C95 C96
OMIT 2 5 8
OMIT -8 -7 2
TEMP -100
fmap 2
ACTA
REM <olex2.extras>
REM <HklSrc "%.\\MRC1734.hkl">
REM </olex2.extras>

WGHT    0.064200    0.361500
FVAR       2.85940
PD1   6    0.191367    0.893250    0.227464    11.00000    0.01643    0.03188 =
         0.03213    0.00587    0.00037    0.01043
P1    5    0.013893    0.880376    0.181297    11.00000    0.01731    0.03518 =
         0.03094    0.00588   -0.00065    0.01043
C1    1   -0.102015    0.791854    0.207279    11.00000    0.01969    0.03967 =
         0.03964    0.01240    0.00066    0.01035
AFIX  13
H1    2   -0.169766    0.788735    0.180733    11.00000   -1.20000
AFIX   0
C2    1   -0.114865    0.823018    0.269429    11.00000    0.01954    0.04881 =
         0.04373    0.01470    0.00195    0.00968
AFIX  23
H2A   2   -0.050439    0.824353    0.297338    11.00000   -1.20000
H2B   2   -0.119771    0.891518    0.272744    11.00000   -1.20000
AFIX   0
C3    1   -0.217333    0.748874    0.284326    11.00000    0.02398    0.06746 =
         0.04642    0.01955    0.00510    0.00801
AFIX  23
H3A   2   -0.223813    0.769123    0.324716    11.00000   -1.20000
H3B   2   -0.281984    0.751107    0.257994    11.00000   -1.20000
AFIX   0
C4    1   -0.214353    0.642812    0.278456    11.00000    0.02288    0.07974 =
         0.08215    0.04774    0.00910    0.00655
AFIX  23
H4A   2   -0.283811    0.596274    0.285652    11.00000   -1.20000
H4B   2   -0.155197    0.638810    0.308274    11.00000   -1.20000
AFIX   0
C5    1   -0.196308    0.609915    0.218483    11.00000    0.03464    0.04005 =
         0.09810    0.02423    0.00747    0.00882
AFIX  23
H5A   2   -0.260985    0.603424    0.189205    11.00000   -1.20000
H5B   2   -0.187192    0.543113    0.217747    11.00000   -1.20000
AFIX   0
C6    1   -0.096161    0.685099    0.202585    11.00000    0.02579    0.04780 =
         0.05941    0.01409    0.00405    0.01232
AFIX  23
H6A   2   -0.089871    0.663981    0.162295    11.00000   -1.20000
H6B   2   -0.030408    0.685143    0.228891    11.00000   -1.20000
AFIX   0
C7    1   -0.029663    0.833294    0.100497    11.00000    0.02016    0.06631 =
         0.03889    0.00071   -0.00058   -0.00127
AFIX  13
H7    2   -0.001858    0.775658    0.096090    11.00000   -1.20000
AFIX   0
C8    1   -0.150933    0.784313    0.075205    11.00000    0.03573    0.07166 =
         0.03636    0.00429   -0.00325   -0.00372
AFIX  23
H8A   2   -0.187398    0.835173    0.078623    11.00000   -1.20000
H8B   2   -0.183914    0.730123    0.097859    11.00000   -1.20000
AFIX   0
C9    1   -0.169154    0.739930    0.010665    11.00000    0.04945    0.12235 =
         0.05466    0.00600   -0.00864   -0.02303
AFIX  23
H9A   2   -0.143779    0.681305    0.008202    11.00000   -1.20000
H9B   2   -0.247988    0.715635   -0.005299    11.00000   -1.20000
AFIX   0
C10   1   -0.115031    0.809256   -0.023539    11.00000    0.04788    0.14408 =
         0.04141    0.00246   -0.00084    0.01846
AFIX  23
H10A  2   -0.147782    0.863039   -0.025699    11.00000   -1.20000
H10B  2   -0.125736    0.774755   -0.063537    11.00000   -1.20000
AFIX   0
C11   1    0.004849    0.856319   -0.000376    11.00000    0.03452    0.11356 =
         0.03923    0.01701    0.00801    0.02527
AFIX  23
H11A  2    0.036588    0.909556   -0.023884    11.00000   -1.20000
H11B  2    0.039826    0.804507   -0.004803    11.00000   -1.20000
AFIX   0
C12   1    0.030310    0.902452    0.064111    11.00000    0.02654    0.08126 =
         0.06011    0.00896    0.00191    0.00969
AFIX  23
H12A  2    0.109215    0.920890    0.078732    11.00000   -1.20000
H12B  2    0.011574    0.964797    0.067316    11.00000   -1.20000
AFIX   0
C13   1   -0.016677    0.999281    0.192799    11.00000    0.01767    0.03478 =
         0.03419    0.00737   -0.00070    0.01081
AFIX  13
H13   2   -0.012781    1.012756    0.235751    11.00000   -1.20000
AFIX   0
C14   1    0.071497    1.090070    0.178259    11.00000    0.02187    0.03315 =
         0.04494    0.01162    0.00503    0.00708
AFIX  23
H14A  2    0.143458    1.092026    0.198478    11.00000   -1.20000
H14B  2    0.071176    1.081916    0.135873    11.00000   -1.20000
AFIX   0
C15   1    0.054896    1.189134    0.196038    11.00000    0.04078    0.04254 =
         0.03956    0.01103    0.00181    0.01624
AFIX  23
H15A  2    0.109987    1.244634    0.182902    11.00000   -1.20000
H15B  2    0.065322    1.202087    0.238993    11.00000   -1.20000
AFIX   0
C16   1   -0.058835    1.187434    0.169767    11.00000    0.04397    0.03893 =
         0.05729    0.01292    0.00817    0.02277
AFIX  23
H16A  2   -0.069441    1.250359    0.184818    11.00000   -1.20000
H16B  2   -0.066134    1.183560    0.126935    11.00000   -1.20000
AFIX   0
C17   1   -0.144546    1.098098    0.185065    11.00000    0.03216    0.05703 =
         0.04825    0.01439    0.00390    0.02461
AFIX  23
H17A  2   -0.217252    1.096933    0.166507    11.00000   -1.20000
H17B  2   -0.141183    1.105613    0.227728    11.00000   -1.20000
AFIX   0
C18   1   -0.129950    0.999580    0.165497    11.00000    0.02051    0.04558 =
         0.04802    0.01633    0.00330    0.01825
AFIX  23
H18A  2   -0.138505    0.989350    0.122550    11.00000   -1.20000
H18B  2   -0.186609    0.943416    0.177120    11.00000   -1.20000
AFIX   0
AL1   3    0.286052    0.999516    0.315654    11.00000    0.01673    0.03080 =
         0.03229    0.00593    0.00062    0.01041
N1    4    0.248793    0.991891    0.394772    11.00000    0.01775    0.03840 =
         0.02715    0.00603    0.00318    0.01148
N2    4    0.434407    1.096578    0.351007    11.00000    0.01736    0.03756 =
         0.02870    0.00702    0.00096    0.01224
C21   1    0.318132    1.017048    0.445359    11.00000    0.03106    0.04042 =
         0.03253    0.00711    0.00275    0.01653
C22   1    0.428136    1.071608    0.450441    11.00000    0.02428    0.04961 =
         0.02501    0.00102   -0.00617    0.01188
AFIX  43
H22   2    0.472483    1.078908    0.487326    11.00000   -1.20000
AFIX   0
C23   1    0.479464    1.116348    0.407104    11.00000    0.01942    0.03125 =
         0.03674   -0.00126   -0.00031    0.01378
C24   1    0.277531    0.992979    0.501924    11.00000    0.03677    0.06333 =
         0.03498    0.01412    0.00202    0.01650
AFIX 137
H24A  2    0.222338    1.024062    0.507008    11.00000   -1.50000
H24B  2    0.338456    1.019502    0.534695    11.00000   -1.50000
H24C  2    0.245695    0.919898    0.500438    11.00000   -1.50000
AFIX   0
C25   1    0.590839    1.194298    0.428518    11.00000    0.02129    0.05081 =
         0.03982    0.00092   -0.00404    0.00730
AFIX 137
H25A  2    0.646193    1.169261    0.415753    11.00000   -1.50000
H25B  2    0.604302    1.207269    0.471116    11.00000   -1.50000
H25C  2    0.594115    1.256821    0.412547    11.00000   -1.50000
AFIX   0
C26   1    0.134827    0.953906    0.399766    11.00000    0.01979    0.04909 =
         0.02799    0.00969    0.00826    0.01154
C27   1    0.077651    1.021640    0.400009    11.00000    0.03129    0.05305 =
         0.03549    0.00833    0.00607    0.02087
C28   1   -0.028074    0.987744    0.410677    11.00000    0.03495    0.06097 =
         0.04250    0.00557    0.01066    0.02559
AFIX  43
H28   2   -0.068557    1.032416    0.411065    11.00000   -1.20000
AFIX   0
C29   1   -0.074968    0.889555    0.420743    11.00000    0.02730    0.06785 =
         0.05056    0.00473    0.01079    0.01519
AFIX  43
H29   2   -0.146477    0.868012    0.429144    11.00000   -1.20000
AFIX   0
C30   1   -0.019064    0.823369    0.418677    11.00000    0.02980    0.05392 =
         0.04574    0.01599    0.01236    0.01275
AFIX  43
H30   2   -0.052979    0.755777    0.424683    11.00000   -1.20000
AFIX   0
C31   1    0.087345    0.853750    0.407847    11.00000    0.02693    0.04799 =
         0.03248    0.01166    0.00555    0.01685
C32   1    0.128455    1.130081    0.389397    11.00000    0.04101    0.04694 =
         0.06049    0.01207    0.01787    0.02622
AFIX  13
H32   2    0.178391    1.129273    0.361210    11.00000   -1.20000
AFIX   0
C33   1    0.045837    1.174016    0.361426    11.00000    0.07491    0.07030 =
         0.08234    0.02722    0.01060    0.03776
AFIX 137
H33A  2   -0.002390    1.126288    0.328347    11.00000   -1.50000
H33B  2    0.083693    1.237279    0.347820    11.00000   -1.50000
H33C  2    0.002854    1.186854    0.390047    11.00000   -1.50000
AFIX   0
C34   1    0.196098    1.197776    0.442808    11.00000    0.09986    0.05437 =
         0.08232    0.00724   -0.01519    0.02008
AFIX 137
H34A  2    0.148914    1.208043    0.469646    11.00000   -1.50000
H34B  2    0.237359    1.262732    0.432214    11.00000   -1.50000
H34C  2    0.246530    1.167096    0.461707    11.00000   -1.50000
AFIX   0
C35   1    0.146446    0.778622    0.403558    11.00000    0.01872    0.04298 =
         0.05160    0.01678    0.00206    0.01025
AFIX  13
H35   2    0.225890    0.817710    0.409645    11.00000   -1.20000
AFIX   0
C36   1    0.114193    0.720433    0.342077    11.00000    0.03067    0.04299 =
         0.06473    0.01486    0.01130    0.01935
AFIX 137
H36A  2    0.157096    0.675876    0.338314    11.00000   -1.50000
H36B  2    0.128051    0.767947    0.313642    11.00000   -1.50000
H36C  2    0.036773    0.680207    0.334897    11.00000   -1.50000
AFIX   0
C37   1    0.129478    0.706980    0.449872    11.00000    0.05075    0.06172 =
         0.07505    0.03235    0.00604    0.02385
AFIX 137
H37A  2    0.151048    0.746334    0.488693    11.00000   -1.50000
H37B  2    0.173893    0.663738    0.446421    11.00000   -1.50000
H37C  2    0.052678    0.665199    0.444025    11.00000   -1.50000
AFIX   0
C38   1    0.499412    1.155966    0.313181    11.00000    0.02041    0.03011 =
         0.03226    0.00603   -0.00134    0.00602
C39   1    0.583807    1.128424    0.294336    11.00000    0.02661    0.03849 =
         0.03726    0.01032    0.00616    0.01263
C40   1    0.648699    1.191552    0.261903    11.00000    0.03186    0.04793 =
         0.05247    0.01440    0.01327    0.01502
AFIX  43
H40   2    0.705404    1.173671    0.248317    11.00000   -1.20000
AFIX   0
C41   1    0.633262    1.278723    0.248976    11.00000    0.03932    0.03671 =
         0.05339    0.01612    0.01345    0.00387
AFIX  43
H41   2    0.680196    1.321251    0.227446    11.00000   -1.20000
AFIX   0
C42   1    0.550194    1.305542    0.266889    11.00000    0.03466    0.02826 =
         0.04664    0.00971   -0.00075    0.00732
AFIX  43
H42   2    0.539797    1.366148    0.257410    11.00000   -1.20000
AFIX   0
C43   1    0.481291    1.244138    0.298872    11.00000    0.02539    0.03866 =
         0.03914    0.00670    0.00127    0.01207
C44   1    0.607802    1.034938    0.309006    11.00000    0.02748    0.04624 =
         0.05224    0.01944    0.01334    0.01879
AFIX  13
H44   2    0.557591    1.002510    0.335316    11.00000   -1.20000
AFIX   0
C45   1    0.586999    0.959601    0.255167    11.00000    0.03997    0.03527 =
         0.06535    0.00947   -0.00529    0.01308
AFIX 137
H45A  2    0.630856    0.991365    0.227143    11.00000   -1.50000
H45B  2    0.509833    0.937124    0.237549    11.00000   -1.50000
H45C  2    0.606856    0.901606    0.266001    11.00000   -1.50000
AFIX   0
C46   1    0.725330    1.057470    0.341039    11.00000    0.04656    0.06657 =
         0.05342    0.01294    0.00025    0.02874
AFIX 137
H46A  2    0.776289    1.086259    0.315420    11.00000   -1.50000
H46B  2    0.734724    0.994946    0.351780    11.00000   -1.50000
H46C  2    0.739576    1.105506    0.376248    11.00000   -1.50000
AFIX   0
C47   1    0.391225    1.276325    0.317981    11.00000    0.04249    0.04342 =
         0.08093    0.02576    0.01866    0.02846
AFIX  13
H47   2    0.341818    1.217475    0.332562    11.00000   -1.20000
AFIX   0
C48   1    0.323624    1.304080    0.269366    11.00000    0.05128    0.09825 =
         0.09098   -0.03277   -0.02676    0.04727
AFIX 137
H48A  2    0.365456    1.369082    0.259058    11.00000   -1.50000
H48B  2    0.257577    1.308894    0.281932    11.00000   -1.50000
H48C  2    0.303733    1.252373    0.235388    11.00000   -1.50000
AFIX   0
C49   1    0.431879    1.361331    0.366965    11.00000    0.13566    0.21427 =
         0.06586   -0.04155   -0.02473    0.14049
AFIX 137
H49A  2    0.463999    1.339270    0.401494    11.00000   -1.50000
H49B  2    0.371268    1.382322    0.375738    11.00000   -1.50000
H49C  2    0.487002    1.418089    0.355751    11.00000   -1.50000
AFIX   0
AL2   3    0.294337    0.799927    0.191999    11.00000    0.01634    0.03031 =
         0.03160    0.00571    0.00002    0.00985
N3    4    0.375838    0.816251    0.126675    11.00000    0.01840    0.03263 =
         0.03385    0.00673    0.00195    0.01175
N4    4    0.362022    0.700157    0.218570    11.00000    0.01624    0.02721 =
         0.03082    0.00480    0.00146    0.00629
C51   1    0.466014    0.794174    0.123779    11.00000    0.02107    0.03765 =
         0.03482    0.00330    0.00304    0.01185
C52   1    0.501812    0.734530    0.160786    11.00000    0.01636    0.03827 =
         0.03973    0.00427    0.00330    0.01244
AFIX  43
H52   2    0.570571    0.728506    0.157888    11.00000   -1.20000
AFIX   0
C53   1    0.447877    0.683444    0.201098    11.00000    0.02189    0.02527 =
         0.03562   -0.00293   -0.00225    0.01012
C54   1    0.532968    0.830858    0.078095    11.00000    0.03296    0.04917 =
         0.05105    0.01728    0.01159    0.02082
AFIX 137
H54A  2    0.493686    0.794235    0.039832    11.00000   -1.50000
H54B  2    0.602495    0.819219    0.086857    11.00000   -1.50000
H54C  2    0.546296    0.902992    0.077864    11.00000   -1.50000
AFIX   0
C55   1    0.489227    0.603854    0.224971    11.00000    0.02815    0.03590 =
         0.04329    0.00866    0.00434    0.01878
AFIX 137
H55A  2    0.518608    0.624115    0.266630    11.00000   -1.50000
H55B  2    0.546531    0.596297    0.204550    11.00000   -1.50000
H55C  2    0.429316    0.539616    0.219193    11.00000   -1.50000
AFIX   0
C56   1    0.333751    0.853369    0.075607    11.00000    0.01880    0.04175 =
         0.03021    0.00980    0.00522    0.01553
C57   1    0.273999    0.782870    0.027420    11.00000    0.02814    0.04629 =
         0.04077    0.00771    0.00140    0.01973
C58   1    0.241935    0.818063   -0.023295    11.00000    0.03044    0.06857 =
         0.03132    0.00409    0.00145    0.02031
AFIX  43
H58   2    0.204636    0.771330   -0.057126    11.00000   -1.20000
AFIX   0
C59   1    0.262970    0.918710   -0.025542    11.00000    0.03231    0.07017 =
         0.04026    0.02210    0.00747    0.02578
AFIX  43
H59   2    0.239377    0.941105   -0.060519    11.00000   -1.20000
AFIX   0
C60   1    0.318246    0.987404    0.022822    11.00000    0.02431    0.05467 =
         0.04211    0.01818    0.00693    0.01657
AFIX  43
H60   2    0.330978    1.057028    0.021358    11.00000   -1.20000
AFIX   0
C61   1    0.356112    0.955492    0.074451    11.00000    0.01978    0.04786 =
         0.03385    0.01289    0.01063    0.01986
C62   1    0.243417    0.670286    0.027840    11.00000    0.04379    0.04588 =
         0.05391   -0.00207   -0.01843    0.01710
AFIX  13
H62   2    0.284491    0.658550    0.064295    11.00000   -1.20000
AFIX   0
C63   1    0.122048    0.624042    0.028661    11.00000    0.05470    0.04968 =
         0.08328    0.01703   -0.00454    0.00414
AFIX 137
H63A  2    0.080206    0.638707   -0.005414    11.00000   -1.50000
H63B  2    0.105468    0.652756    0.064193    11.00000   -1.50000
H63C  2    0.102674    0.551023    0.027730    11.00000   -1.50000
AFIX   0
C64   1    0.270420    0.616352   -0.023610    11.00000    0.09563    0.07082 =
         0.11707   -0.01018    0.01757    0.04726
AFIX 137
H64A  2    0.245358    0.543764   -0.021918    11.00000   -1.50000
H64B  2    0.349189    0.640596   -0.022148    11.00000   -1.50000
H64C  2    0.234123    0.629924   -0.059935    11.00000   -1.50000
AFIX   0
C65   1    0.422016    1.035838    0.124468    11.00000    0.03187    0.03252 =
         0.04113    0.01100    0.00231    0.01352
AFIX  13
H65   2    0.448842    1.001695    0.156039    11.00000   -1.20000
AFIX   0
C66   1    0.521154    1.109915    0.106956    11.00000    0.03833    0.05075 =
         0.06250    0.00268    0.01226    0.01047
AFIX 137
H66A  2    0.566089    1.073254    0.092586    11.00000   -1.50000
H66B  2    0.563732    1.158983    0.140821    11.00000   -1.50000
H66C  2    0.497298    1.145071    0.076215    11.00000   -1.50000
AFIX   0
C67   1    0.352150    1.090171    0.148925    11.00000    0.03933    0.05364 =
         0.05116    0.01203    0.01545    0.01815
AFIX 137
H67A  2    0.396823    1.142365    0.180944    11.00000   -1.50000
H67B  2    0.293237    1.041933    0.163377    11.00000   -1.50000
H67C  2    0.321288    1.121293    0.118242    11.00000   -1.50000
AFIX   0
C68   1    0.311628    0.635252    0.258726    11.00000    0.02147    0.02863 =
         0.04208    0.01044    0.00860    0.01418
C69   1    0.360178    0.652524    0.317889    11.00000    0.02485    0.03314 =
         0.04207    0.00857    0.00468    0.01656
C70   1    0.311163    0.583765    0.353639    11.00000    0.03826    0.04424 =
         0.05344    0.02163    0.00743    0.02651
AFIX  43
H70   2    0.342597    0.593084    0.393656    11.00000   -1.20000
AFIX   0
C71   1    0.218668    0.503098    0.332259    11.00000    0.05134    0.03786 =
         0.06076    0.02407    0.02408    0.02337
AFIX  43
H71   2    0.187514    0.456757    0.357243    11.00000   -1.20000
AFIX   0
C72   1    0.171410    0.489534    0.274913    11.00000    0.03358    0.03252 =
         0.06188    0.01003    0.01045    0.01243
AFIX  43
H72   2    0.106851    0.433976    0.260796    11.00000   -1.20000
AFIX   0
C73   1    0.215137    0.554593    0.236900    11.00000    0.02715    0.02918 =
         0.05177    0.00837    0.00550    0.01451
C74   1    0.459475    0.742292    0.343828    11.00000    0.02660    0.04995 =
         0.03208    0.01027   -0.00041    0.01238
AFIX  13
H74   2    0.492670    0.772988    0.311078    11.00000   -1.20000
AFIX   0
C75   1    0.425999    0.821098    0.377757    11.00000    0.03597    0.04788 =
         0.04490    0.00766   -0.00221    0.01368
AFIX 137
H75A  2    0.392206    0.792410    0.409841    11.00000   -1.50000
H75B  2    0.373975    0.841308    0.351721    11.00000   -1.50000
H75C  2    0.490384    0.880029    0.393430    11.00000   -1.50000
AFIX   0
C76   1    0.546390    0.714873    0.383450    11.00000    0.03381    0.07473 =
         0.05822    0.00790   -0.00282    0.02722
AFIX 137
H76A  2    0.611838    0.774367    0.395199    11.00000   -1.50000
H76B  2    0.564314    0.661481    0.362266    11.00000   -1.50000
H76C  2    0.518359    0.691314    0.418113    11.00000   -1.50000
AFIX   0
C77   1    0.162753    0.535457    0.173051    11.00000    0.02919    0.03112 =
         0.05720    0.00479   -0.00154    0.00530
AFIX  13
H77   2    0.181508    0.601919    0.158093    11.00000   -1.20000
AFIX   0
C78   1    0.037568    0.489562    0.162743    11.00000    0.02985    0.06154 =
         0.08870    0.00121   -0.00494    0.00115
AFIX 137
H78A  2    0.016329    0.418862    0.169134    11.00000   -1.50000
H78B  2    0.007672    0.493935    0.122681    11.00000   -1.50000
H78C  2    0.009279    0.526770    0.189876    11.00000   -1.50000
AFIX   0
C79   1    0.209160    0.469090    0.137840    11.00000    0.05553    0.06136 =
         0.06121   -0.00297    0.00115    0.02495
AFIX 137
H79A  2    0.193924    0.403791    0.152204    11.00000   -1.50000
H79B  2    0.287888    0.501749    0.141951    11.00000   -1.50000
H79C  2    0.175493    0.459080    0.096736    11.00000   -1.50000
AFIX   0

C81   1    0.474150    1.456211    0.015554    11.00000    0.06189    0.05244 =
         0.06875    0.00729    0.00847    0.02820
AFIX  23
H81A  2    0.394478    1.441011    0.007772    11.00000   -1.20000
H81B  2    0.488788    1.396434   -0.001231    11.00000   -1.20000
AFIX   0
C82   1    0.511939    1.472207    0.079725    11.00000    0.12298    0.07363 =
         0.05268    0.00165    0.01387    0.05359
AFIX  23
H82A  2    0.493491    1.529414    0.097014    11.00000   -1.20000
H82B  2    0.592032    1.490764    0.087800    11.00000   -1.20000
AFIX   0
C83   1    0.462922    1.380973    0.109049    11.00000    0.17254    0.08819 =
         0.07856    0.03712    0.03808    0.07522
AFIX 137
H83A  2    0.481948    1.324222    0.092775    11.00000   -1.50000
H83B  2    0.383708    1.363280    0.102370    11.00000   -1.50000
H83C  2    0.491432    1.396452    0.150956    11.00000   -1.50000
AFIX   0

C91   1   -0.075816    0.387323    0.334576    11.00000    0.07616    0.17735 =
         0.28318    0.07312    0.03471    0.00372
AFIX 137
H91A  2   -0.135063    0.375297    0.301528    11.00000   -1.50000
H91B  2   -0.045153    0.332899    0.331929    11.00000   -1.50000
H91C  2   -0.019132    0.451657    0.333868    11.00000   -1.50000
AFIX   0
C92   1   -0.116582    0.390392    0.387385    11.00000    0.21496    0.20018 =
         0.19434    0.09564    0.01788    0.03387
AFIX  23
H92A  2   -0.055485    0.403104    0.420160    11.00000   -1.20000
H92B  2   -0.169378    0.323123    0.388648    11.00000   -1.20000
AFIX   0
C93   1   -0.171295    0.467886    0.397322    11.00000    0.13365    0.12312 =
         0.33567    0.09847   -0.07419   -0.01028
AFIX  23
H93A  2   -0.122806    0.533918    0.390551    11.00000   -1.20000
H93B  2   -0.238874    0.449404    0.368089    11.00000   -1.20000
AFIX   0
C94   1   -0.197989    0.478672    0.454168    11.00000    0.43356    0.26380 =
         0.25427    0.21387   -0.10066   -0.08385
AFIX  23
H94A  2   -0.132383    0.513655    0.484017    11.00000   -1.20000
H94B  2   -0.237353    0.412739    0.465382    11.00000   -1.20000
AFIX   0
C95   1   -0.270220    0.542067    0.444971    11.00000    0.19714    0.20328 =
         0.14321    0.10061   -0.05310   -0.03365
AFIX  23
H95A  2   -0.226383    0.613827    0.446600    11.00000   -1.20000
H95B  2   -0.319957    0.519090    0.406926    11.00000   -1.20000
AFIX   0
C96   1   -0.332885    0.526828    0.494441    11.00000    0.32407    0.14801 =
         0.09475   -0.00064    0.03679   -0.08846
AFIX 137
H96A  2   -0.377684    0.455823    0.491118    11.00000   -1.50000
H96B  2   -0.379729    0.568408    0.492745    11.00000   -1.50000
H96C  2   -0.281930    0.546360    0.531578    11.00000   -1.50000
AFIX   0
HKLF 4


REM  CF solution in P-1
REM R1 =  0.0679 for   10859 Fo > 4sig(Fo)  and  0.1093 for all   16085 data
REM    861 parameters refined using      5 restraints

END

WGHT      0.0701      0.0000

REM Highest difference peak  1.053,  deepest hole -1.087,  1-sigma level  0.086
Q1    1   0.2158  0.9670  0.2481  11.00000  0.05    1.05
Q2    1   0.1641  0.8222  0.2000  11.00000  0.05    0.99
Q3    1   0.2363  0.9308  0.2725  11.00000  0.05    0.92
Q4    1   0.0238  0.8057  0.0621  11.00000  0.05    0.88
Q5    1  -0.1894  0.8231  0.0089  11.00000  0.05    0.83
Q6    1   0.3741  0.9075  0.2771  11.00000  0.05    0.66
Q7    1   0.1072  0.7862  0.1411  11.00000  0.05    0.66
Q8    1   0.1040  1.1581  0.3369  11.00000  0.05    0.62
Q9    1   0.0947  0.9817  0.2636  11.00000  0.05    0.59
Q10   1   0.0005  0.8725  0.1362  11.00000  0.05    0.52
;
_shelx_res_checksum              86766

_chemical_name_systematic        '[Pd(PCy3)(Dipp-BDIAl)2]'
_exptl_crystal_recrystallization_method 
'Re-crystallisation from solvent: hexane/heptane'
_chemical_properties_physical    Air-sensitive,Moisture-sensitive
